# Supplementary material for: 2,2,6,6-Tetra­methyl­piperidinium penta­chloro­benzene­thiol­ate
Source: Acta Crystallogr Sect E Struct Rep Online. 2008 Aug 20;64(Pt 9):o1781. doi: 10.1107/S1600536808025877 (PMC2960709; doi:10.1107/S1600536808025877)
Supplement: Supplementary file 1 [file e-64-o1781-sup1.cif]

##############################################################################
###                                                                        ###
###        Electronic paper (Acta Crystallographica Section E)             ###
###                                                                        ###
##############################################################################
#                                                                            #
# This CIF contains the data in a paper accepted for publication in Acta     #
# Crystallographica Section E. It conforms to the requirements of Notes      #
# for Authors for Section E, and has been peer reviewed under the auspices   #
# of the IUCr Commission on Journals.                                        #
#                                                                            #
# Full details of the Crystallographic Information File format               #
# are given in the paper "The Crystallographic Information File (CIF):       #
# a New Standard Archive File for Crystallography" by S. R. Hall, F. H.      #
# Allen and I. D. Brown [Acta Cryst. (1991), A47, 655-685].                  #
#                                                                            #
# The current version of the core CIF dictionary is obtainable from          #
# ftp://ftp.iucr.org/pub/cif_core.dic. The current version number is 2.4.    #
#                                                                            #
# Software is freely available for graphical display of the structure(s) in  #
# this CIF.  For information consult the CIF home page http://www.iucr.org/  #
# cif/home.html                                                              #
#                                                                            #
# This file may be used for bona fide research purposes within the           #
# scientific community so long as proper attribution is given to the journal # 
# article from which it was obtained.                                        #
#                                                                            #
##############################################################################
                                             
data_I
_audit_creation_method     'WinGX routine CIF_UPDATE'
_audit_conform_dict_name     cif_core.dic
_audit_conform_dict_version     2.3
_chemical_name_systematic
;
2,2,6,6-Tetramethylpiperidinium pentachlorobenzenethiolate
;
_chemical_formula_moiety     'C9 H20 N + , C6 Cl5 S -'
_chemical_formula_sum     'C15 H20 Cl5 N S'
_chemical_formula_iupac     'C9 H20 N + , C6 Cl5 S -'
_chemical_formula_weight     423.63
_symmetry_cell_setting     triclinic
_symmetry_space_group_name_H-M     'P -1'
_symmetry_space_group_name_Hall     '-P 1'
loop_
    _symmetry_equiv_pos_as_xyz
    'x, y, z'
    '-x, -y, -z'
_cell_length_a     8.4230(5)
_cell_length_b     10.5081(4)
_cell_length_c     11.6142(6)
_cell_angle_alpha     110.946(4)
_cell_angle_beta     102.614(4)
_cell_angle_gamma     95.286(4)
_cell_volume     920.39(8)
_cell_formula_units_Z     2
_cell_measurement_reflns_used     6782
_cell_measurement_theta_min     1.9459
_cell_measurement_theta_max     32.1971
_cell_measurement_temperature     120(2)
_exptl_crystal_description     prism
_exptl_crystal_colour     yellow
_exptl_crystal_size_max     0.2076
_exptl_crystal_size_mid     0.1425
_exptl_crystal_size_min     0.0854
_exptl_crystal_density_diffrn     1.529
_exptl_crystal_density_method     'not measured'
_exptl_crystal_F_000     436
_exptl_absorpt_coefficient_mu     0.897
_exptl_absorpt_correction_type     analytical
_exptl_absorpt_process_details
;
(CrysAlis RED; Oxford Diffraction, 2006)
;
_exptl_absorpt_correction_T_min     0.779
_exptl_absorpt_correction_T_max     0.866
_exptl_special_details
;
;
_diffrn_ambient_temperature     120(2)
_diffrn_radiation_type     MoK\a
_diffrn_radiation_wavelength     0.71073
_diffrn_radiation_monochromator     graphite
_diffrn_measurement_device_type     'Oxford Diffraction KM4 CCD'
_diffrn_measurement_device     '4-axis \k geometry diffractometer'
_diffrn_measurement_method     '0.75\% wide \w'
_diffrn_detector_area_resol_mean     8.1883
_diffrn_reflns_number     5583
_diffrn_reflns_av_R_equivalents     0.0187
_diffrn_reflns_theta_min     1.95
_diffrn_reflns_theta_max     25.05
_diffrn_reflns_theta_full     25.05
_diffrn_measured_fraction_theta_max     0.971
_diffrn_measured_fraction_theta_full     0.971
_diffrn_reflns_limit_h_min     -10
_diffrn_reflns_limit_h_max     10
_diffrn_reflns_limit_k_min     -12
_diffrn_reflns_limit_k_max     12
_diffrn_reflns_limit_l_min     -13
_diffrn_reflns_limit_l_max     10
_refine_special_details
;
Refinement of <i>F</i>^2^ against ALL reflections. The weighted <i>R</i>-factor
<i>wR</i> and goodness of fit <i>S</i> are based on <i>F</i>^2^, conventional
<i>R</i>-factors <i>R</i> are based on <i>F</i>, with <i>F</i> set to zero for
negative <i>F</i>^2^. The threshold expression of <i>F</i>^2^ >
\s(<i>F</i>^2^) is used only for calculating <i>R</i>-factors(gt) <i>etc</i>.
and is not relevant to the choice of reflections for refinement.
<i>R</i>-factors based on <i>F</i>^2^ are statistically about twice as large
as those based on <i>F</i>, and <i>R</i>- factors based on ALL data will be
even larger.
;
_reflns_number_total     3161
_reflns_number_gt     2930
_reflns_threshold_expression     I>2\s(I)
_refine_ls_structure_factor_coef     Fsqd
_refine_ls_matrix_type     full
_refine_ls_R_factor_all     0.036
_refine_ls_R_factor_gt     0.0337
_refine_ls_wR_factor_gt     0.095
_refine_ls_wR_factor_ref     0.0968
_refine_ls_goodness_of_fit_ref     1.21
_refine_ls_restrained_S_all     1.21
_refine_ls_number_reflns     3161
_refine_ls_number_parameters     279
_refine_ls_number_restraints     0
_refine_ls_hydrogen_treatment     refall
_refine_ls_weighting_scheme     calc
_refine_ls_weighting_details
       'calc w = 1/[\s^2^(Fo^2^)+(0.0605P)^2^+0.2069P] where P=(Fo^2^+2Fc^2^)/3'
_atom_sites_solution_hydrogens     geom
_atom_sites_solution_primary     direct
_atom_sites_solution_secondary     difmap
_refine_ls_shift/su_max     0
_refine_ls_shift/su_mean     0
_refine_diff_density_max     0.667
_refine_diff_density_min     -0.437
_refine_ls_extinction_method     none
loop_
    _atom_type_symbol
    _atom_type_description
    _atom_type_scat_dispersion_real
    _atom_type_scat_dispersion_imag
    _atom_type_scat_source
    C C 0.0033 0.0016 'International Tables Vol C Tables 4.2.6.8 and 6.1.1.4'
    Cl Cl 0.1484 0.1585 'International Tables Vol C Tables 4.2.6.8 and 6.1.1.4'
    N N 0.0061 0.0033 'International Tables Vol C Tables 4.2.6.8 and 6.1.1.4'
    S S 0.1246 0.1234 'International Tables Vol C Tables 4.2.6.8 and 6.1.1.4'
    H H 0 0 'International Tables Vol C Tables 4.2.6.8 and 6.1.1.4'
_computing_data_collection
;
CrysAlis CCD (Oxford Diffraction, 2006)
;
_computing_cell_refinement
;
CrysAlis RED (Oxford Diffraction, 2006)
;
_computing_data_reduction
;
CrysAlis RED (Oxford Diffraction, 2006)
;
_computing_structure_solution     'SHELXS97 (Sheldrick, 2008)'
_computing_structure_refinement     'SHELXL97 (Sheldrick, 2008)'
_computing_molecular_graphics     'ORTEP-3 for Windows (Farrugia, 1997)'
_computing_publication_material     'WinGX (Farrugia, 1999)'
loop_
    _atom_site_type_symbol
    _atom_site_label
    _atom_site_fract_x
    _atom_site_fract_y
    _atom_site_fract_z
    _atom_site_U_iso_or_equiv
    _atom_site_adp_type
    _atom_site_calc_flag
    _atom_site_refinement_flags
    _atom_site_occupancy
    _atom_site_disorder_assembly
    _atom_site_disorder_group
    Cl Cl1 0.93273(6) 0.07455(4) 0.24695(4) 0.02718(15) Uani d . 1 . .
    Cl Cl2 0.82093(6) -0.14335(4) -0.03115(4) 0.02729(15) Uani d . 1 . .
    Cl Cl3 0.58390(6) -0.08459(5) -0.24491(4) 0.03127(16) Uani d . 1 . .
    Cl Cl4 0.44756(6) 0.19129(5) -0.17487(4) 0.02934(15) Uani d . 1 . .
    Cl Cl5 0.57116(6) 0.41671(5) 0.09814(4) 0.02804(15) Uani d . 1 . .
    S S1 0.80012(6) 0.36293(4) 0.32284(4) 0.02321(15) Uani d . 1 . .
    C C1 0.7446(2) 0.23869(17) 0.16726(15) 0.0186(4) Uani d . 1 . .
    C C2 0.7987(2) 0.11030(17) 0.13157(16) 0.0191(4) Uani d . 1 . .
    C C3 0.7504(2) 0.01128(17) 0.00666(17) 0.0203(4) Uani d . 1 . .
    C C4 0.6429(2) 0.03617(18) -0.08959(15) 0.0211(4) Uani d . 1 . .
    C C5 0.5855(2) 0.16113(18) -0.05775(16) 0.0207(4) Uani d . 1 . .
    C C6 0.6375(2) 0.26039(18) 0.06694(17) 0.0197(4) Uani d . 1 . .
    N N1 0.89358(18) 0.38134(15) 0.61365(13) 0.0176(3) Uani d . 1 . .
    C C7 0.7556(2) 0.43976(19) 0.66962(16) 0.0238(4) Uani d . 1 . .
    C C8 0.8123(3) 0.4751(2) 0.81401(17) 0.0300(4) Uani d . 1 . .
    C C9 0.8679(2) 0.3550(2) 0.84610(18) 0.0309(4) Uani d . 1 . .
    C C10 1.0115(2) 0.31139(19) 0.79179(17) 0.0246(4) Uani d . 1 . .
    C C11 0.9685(2) 0.26709(17) 0.64589(16) 0.0208(4) Uani d . 1 . .
    C C12 0.7388(3) 0.5705(2) 0.64296(19) 0.0299(4) Uani d . 1 . .
    C C13 0.5913(2) 0.3374(2) 0.60334(19) 0.0309(4) Uani d . 1 . .
    C C14 0.8482(3) 0.12818(19) 0.57438(19) 0.0281(4) Uani d . 1 . .
    C C15 1.1256(2) 0.25939(19) 0.60015(18) 0.0252(4) Uani d . 1 . .
    H H14B 0.758(3) 0.125(2) 0.611(2) 0.030(5) Uiso d . 1 . .
    H H13B 0.566(3) 0.305(2) 0.510(2) 0.029(5) Uiso d . 1 . .
    H H15C 1.177(2) 0.190(2) 0.6161(19) 0.025(5) Uiso d . 1 . .
    H H13A 0.511(3) 0.388(3) 0.627(2) 0.039(6) Uiso d . 1 . .
    H H13C 0.586(3) 0.253(3) 0.622(2) 0.036(6) Uiso d . 1 . .
    H H14A 0.802(3) 0.112(2) 0.486(2) 0.026(5) Uiso d . 1 . .
    H H15A 1.208(3) 0.347(2) 0.6435(19) 0.022(5) Uiso d . 1 . .
    H H15B 1.102(3) 0.235(2) 0.513(2) 0.037(6) Uiso d . 1 . .
    H H14C 0.908(3) 0.061(2) 0.580(2) 0.034(6) Uiso d . 1 . .
    H H12B 0.838(3) 0.636(3) 0.679(3) 0.049(7) Uiso d . 1 . .
    H H10B 1.046(3) 0.235(2) 0.808(2) 0.031(5) Uiso d . 1 . .
    H H10A 1.105(3) 0.388(2) 0.8295(19) 0.026(5) Uiso d . 1 . .
    H H12C 0.703(3) 0.549(2) 0.552(2) 0.029(5) Uiso d . 1 . .
    H H9B 0.780(3) 0.277(2) 0.810(2) 0.035(6) Uiso d . 1 . .
    H H1B 0.974(3) 0.452(2) 0.640(2) 0.024(5) Uiso d . 1 . .
    H H12A 0.661(3) 0.616(2) 0.682(2) 0.032(6) Uiso d . 1 . .
    H H1A 0.860(3) 0.349(2) 0.528(2) 0.024(5) Uiso d . 1 . .
    H H9A 0.896(3) 0.382(2) 0.935(2) 0.032(5) Uiso d . 1 . .
    H H8A 0.906(3) 0.553(2) 0.851(2) 0.025(5) Uiso d . 1 . .
    H H8B 0.728(3) 0.501(2) 0.846(2) 0.040(6) Uiso d . 1 . .
loop_
    _atom_site_aniso_label
    _atom_site_aniso_U_11
    _atom_site_aniso_U_22
    _atom_site_aniso_U_33
    _atom_site_aniso_U_12
    _atom_site_aniso_U_13
    _atom_site_aniso_U_23
    Cl1 0.0345(3) 0.0226(2) 0.0221(2) 0.00649(19) -0.00126(19) 0.01083(18)
    Cl2 0.0355(3) 0.0198(2) 0.0260(3) 0.00788(19) 0.0098(2) 0.0066(2)
    Cl3 0.0350(3) 0.0329(3) 0.0166(2) 0.0010(2) 0.00332(19) 0.00236(19)
    Cl4 0.0234(3) 0.0430(3) 0.0236(2) 0.0058(2) 0.00059(19) 0.0187(2)
    Cl5 0.0284(3) 0.0250(3) 0.0323(3) 0.01072(19) 0.0055(2) 0.0130(2)
    S1 0.0333(3) 0.0174(2) 0.0158(2) 0.00052(18) 0.00399(19) 0.00531(18)
    C1 0.0201(8) 0.0188(8) 0.0169(8) -0.0004(6) 0.0056(7) 0.0075(7)
    C2 0.0193(8) 0.0206(8) 0.0187(8) 0.0019(7) 0.0038(7) 0.0105(7)
    C3 0.0212(9) 0.0178(8) 0.0223(9) 0.0012(7) 0.0072(7) 0.0081(7)
    C4 0.0215(9) 0.0241(9) 0.0144(8) -0.0020(7) 0.0050(7) 0.0052(7)
    C5 0.0156(8) 0.0294(9) 0.0195(8) 0.0016(7) 0.0032(7) 0.0139(7)
    C6 0.0184(8) 0.0200(8) 0.0227(8) 0.0023(6) 0.0066(7) 0.0104(7)
    N1 0.0209(8) 0.0174(7) 0.0148(7) 0.0040(6) 0.0035(6) 0.0072(6)
    C7 0.0224(9) 0.0317(9) 0.0188(8) 0.0106(7) 0.0067(7) 0.0094(7)
    C8 0.0248(10) 0.0456(12) 0.0189(9) 0.0122(9) 0.0069(8) 0.0097(8)
    C9 0.0293(10) 0.0452(12) 0.0177(9) 0.0010(9) 0.0032(8) 0.0150(8)
    C10 0.0260(10) 0.0246(9) 0.0227(9) 0.0028(8) 0.0004(7) 0.0126(7)
    C11 0.0239(9) 0.0182(8) 0.0209(8) 0.0057(7) 0.0025(7) 0.0100(7)
    C12 0.0333(11) 0.0302(10) 0.0270(10) 0.0163(9) 0.0078(9) 0.0098(8)
    C13 0.0206(10) 0.0465(12) 0.0268(10) 0.0061(9) 0.0032(8) 0.0175(9)
    C14 0.0321(11) 0.0211(9) 0.0284(10) 0.0008(8) 0.0012(8) 0.0117(8)
    C15 0.0267(10) 0.0222(9) 0.0243(10) 0.0086(8) 0.0036(8) 0.0073(8)
_geom_special_details
;
All e.s.d.'s (except the e.s.d. in the dihedral angle between two l.s. planes)
are estimated using the full covariance matrix. The cell e.s.d.'s are taken
into account individually in the estimation of e.s.d.'s in distances, angles
and torsion angles; correlations between e.s.d.'s in cell parameters are only
used when they are defined by crystal symmetry. An approximate (isotropic)
treatment of cell e.s.d.'s is used for estimating e.s.d.'s involving l.s.
planes.
;
loop_
    _geom_bond_atom_site_label_1
    _geom_bond_atom_site_label_2
    _geom_bond_site_symmetry_2
    _geom_bond_distance
    _geom_bond_publ_flag
    Cl1 C2 . 1.7286(16) ?
    Cl2 C3 . 1.7228(18) ?
    Cl3 C4 . 1.7225(16) ?
    Cl4 C5 . 1.7283(16) ?
    Cl5 C6 . 1.7246(18) ?
    S1 C1 . 1.7377(16) ?
    C1 C6 . 1.411(2) ?
    C1 C2 . 1.413(2) ?
    C2 C3 . 1.392(2) ?
    C3 C4 . 1.396(3) ?
    C4 C5 . 1.394(3) ?
    C5 C6 . 1.391(2) ?
    N1 C7 . 1.525(2) ?
    N1 C11 . 1.529(2) ?
    N1 H1B . 0.87(2) ?
    N1 H1A . 0.90(2) ?
    C7 C12 . 1.524(3) ?
    C7 C13 . 1.528(3) ?
    C7 C8 . 1.533(2) ?
    C8 C9 . 1.524(3) ?
    C8 H8A . 0.98(2) ?
    C8 H8B . 0.89(3) ?
    C9 C10 . 1.516(3) ?
    C9 H9B . 0.95(2) ?
    C9 H9A . 0.94(2) ?
    C10 C11 . 1.535(2) ?
    C10 H10B . 0.94(2) ?
    C10 H10A . 0.97(2) ?
    C11 C15 . 1.528(3) ?
    C11 C14 . 1.530(2) ?
    C12 H12B . 0.94(3) ?
    C12 H12C . 0.96(2) ?
    C12 H12A . 0.95(3) ?
    C13 H13B . 0.98(2) ?
    C13 H13A . 0.92(3) ?
    C13 H13C . 0.98(2) ?
    C14 H14B . 0.95(2) ?
    C14 H14A . 0.96(2) ?
    C14 H14C . 0.91(3) ?
    C15 H15C . 0.94(2) ?
    C15 H15A . 0.99(2) ?
    C15 H15B . 0.93(2) ?
loop_
    _geom_angle_atom_site_label_1
    _geom_angle_atom_site_label_2
    _geom_angle_atom_site_label_3
    _geom_angle_site_symmetry_1
    _geom_angle_site_symmetry_3
    _geom_angle
    _geom_angle_publ_flag
    C6 C1 C2 . . 115.27(15) ?
    C6 C1 S1 . . 120.91(13) ?
    C2 C1 S1 . . 123.81(13) ?
    C3 C2 C1 . . 122.83(15) ?
    C3 C2 Cl1 . . 118.24(13) ?
    C1 C2 Cl1 . . 118.93(13) ?
    C2 C3 C4 . . 120.12(16) ?
    C2 C3 Cl2 . . 120.71(13) ?
    C4 C3 Cl2 . . 119.16(14) ?
    C5 C4 C3 . . 118.69(16) ?
    C5 C4 Cl3 . . 120.68(13) ?
    C3 C4 Cl3 . . 120.62(14) ?
    C6 C5 C4 . . 120.59(16) ?
    C6 C5 Cl4 . . 120.17(14) ?
    C4 C5 Cl4 . . 119.24(13) ?
    C5 C6 C1 . . 122.46(16) ?
    C5 C6 Cl5 . . 118.30(13) ?
    C1 C6 Cl5 . . 119.22(13) ?
    C7 N1 C11 . . 120.66(13) ?
    C7 N1 H1B . . 104.8(14) ?
    C11 N1 H1B . . 106.9(14) ?
    C7 N1 H1A . . 109.8(13) ?
    C11 N1 H1A . . 106.0(13) ?
    H1B N1 H1A . . 108.1(18) ?
    C12 C7 N1 . . 106.27(15) ?
    C12 C7 C13 . . 108.56(16) ?
    N1 C7 C13 . . 110.89(15) ?
    C12 C7 C8 . . 110.81(16) ?
    N1 C7 C8 . . 106.89(14) ?
    C13 C7 C8 . . 113.20(16) ?
    C9 C8 C7 . . 113.09(16) ?
    C9 C8 H8A . . 108.4(12) ?
    C7 C8 H8A . . 107.6(12) ?
    C9 C8 H8B . . 110.8(15) ?
    C7 C8 H8B . . 107.1(15) ?
    H8A C8 H8B . . 110(2) ?
    C10 C9 C8 . . 110.57(16) ?
    C10 C9 H9B . . 107.8(14) ?
    C8 C9 H9B . . 110.1(14) ?
    C10 C9 H9A . . 111.4(14) ?
    C8 C9 H9A . . 108.9(13) ?
    H9B C9 H9A . . 108.0(19) ?
    C9 C10 C11 . . 112.65(15) ?
    C9 C10 H10B . . 112.4(14) ?
    C11 C10 H10B . . 105.7(13) ?
    C9 C10 H10A . . 109.9(12) ?
    C11 C10 H10A . . 107.8(12) ?
    H10B C10 H10A . . 108.1(18) ?
    C15 C11 N1 . . 105.70(13) ?
    C15 C11 C14 . . 109.75(15) ?
    N1 C11 C14 . . 110.28(14) ?
    C15 C11 C10 . . 110.55(14) ?
    N1 C11 C10 . . 107.83(13) ?
    C14 C11 C10 . . 112.49(15) ?
    C7 C12 H12B . . 112.2(16) ?
    C7 C12 H12C . . 111.0(13) ?
    H12B C12 H12C . . 109(2) ?
    C7 C12 H12A . . 110.5(14) ?
    H12B C12 H12A . . 105(2) ?
    H12C C12 H12A . . 108.8(19) ?
    C7 C13 H13B . . 111.6(12) ?
    C7 C13 H13A . . 105.4(15) ?
    H13B C13 H13A . . 106(2) ?
    C7 C13 H13C . . 114.9(13) ?
    H13B C13 H13C . . 105.8(18) ?
    H13A C13 H13C . . 113(2) ?
    C11 C14 H14B . . 111.3(13) ?
    C11 C14 H14A . . 111.4(12) ?
    H14B C14 H14A . . 107.1(18) ?
    C11 C14 H14C . . 106.6(14) ?
    H14B C14 H14C . . 111(2) ?
    H14A C14 H14C . . 109.9(19) ?
    C11 C15 H15C . . 110.0(12) ?
    C11 C15 H15A . . 113.3(12) ?
    H15C C15 H15A . . 107.1(17) ?
    C11 C15 H15B . . 111.8(14) ?
    H15C C15 H15B . . 105.8(19) ?
    H15A C15 H15B . . 108.5(18) ?
loop_
    _geom_hbond_atom_site_label_D
    _geom_hbond_atom_site_label_H
    _geom_hbond_atom_site_label_A
    _geom_hbond_site_symmetry_A
    _geom_hbond_distance_DH
    _geom_hbond_distance_HA
    _geom_hbond_distance_DA
    _geom_hbond_angle_DHA
    N1 H1B S1 2_766 0.87(2) 2.44(2) 3.301(2) 170(2)
    N1 H1A S1 . 0.90(2) 2.39(2) 3.226(2) 157(2)
    C14 H14C Cl1 2_756 0.91(3) 3.02(2) 3.803(2) 145(2)
    C15 H15B Cl1 . 0.93(2) 2.88(2) 3.748(2) 156(2)
    C13 H13B Cl3 2_655 0.98(2) 3.02(2) 3.905(2) 151(2)
    C13 H13C Cl4 1_556 0.98(2) 3.08(2) 3.782(2) 129(2)
    C9 H9B Cl4 1_556 0.95(2) 2.92(2) 3.708(2) 141(2)
    C15 H15C Cl4 1_656 0.94(2) 2.94(2) 3.646(2) 133(2)
    C8 H8B Cl5 2_666 0.89(3) 2.87(3) 3.748(2) 169(2)
    C10 H10A Cl5 2_766 0.97(2) 3.02(2) 3.966(2) 167(2)
data_global
_journal_date_recd_electronic     2008-07-04
_journal_date_accepted     2008-08-11
_journal_name_full     'Acta Crystallographica, Section E'
_journal_year     2008
_journal_volume     64
_journal_issue      9
_journal_page_first     o1781
_journal_page_last     o1781
_journal_paper_category     QO
_journal_coeditor_code     IM2076
_publ_contact_author_name     'Baranowska, K.'
_publ_contact_author_address
;
Department of Inorganic Chemistry
Faculty of Chemistry
Gdansk University of Technology
11/12 G. Narutowicz Street
80952-PL Gdansk
Poland
;
_publ_contact_author_email     kasiab29@wp.pl
_publ_contact_author_fax     '48(58)3472694'
_publ_contact_author_phone     '48(58)3472088'
_publ_section_title
;
2,2,6,6-Tetramethylpiperidinium pentachlorobenzenethiolate
;
loop_
    _publ_author_name
    _publ_author_address
    'Baranowska, Katarzyna'
;
Department of Inorganic Chemistry
Faculty of Chemistry
Gda\'nsk University of Technology
11/12 G. Narutowicz Street
80952-PL Gda\'nsk
Poland
;
    'Natalia Piwowarska'
;
Department of Inorganic Chemistry
Faculty of Chemistry
Gda\'nsk University of Technology
11/12 G. Narutowicz Street
80952-PL Gda\'nsk
Poland
;
