# Supplementary material for: 2,2,6,6-Tetra­methyl­piperidinium penta­chloro­benzene­thiol­ate
Source: Acta Crystallogr Sect E Struct Rep Online. 2008 Aug 20;64(Pt 9):o1781. doi: 10.1107/S1600536808025877 (PMC2960709; doi:10.1107/S1600536808025877)
Supplement: Supplementary file 2 [file e-64-o1781-Isup2.hkl]

#
# h,k,l, Fc-squared, Fo-squared, sigma(Fo-squared) and status flag
#
data_I
_shelx_title ' KB1 in P-1                  New: P-1'
_shelx_refln_list_code          4
_shelx_F_calc_maximum      189.92
_exptl_crystal_F_000       436.00
_reflns_d_resolution_high  0.8393
 
loop_
 _symmetry_equiv_pos_as_xyz
 'x, y, z'
 '-x, -y, -z'
 
_cell_length_a     8.4230
_cell_length_b    10.5081
_cell_length_c    11.6142
_cell_angle_alpha 110.946
_cell_angle_beta  102.614
_cell_angle_gamma  95.286
 
_shelx_F_squared_multiplier     1.000
 
loop_
 _refln_index_h
 _refln_index_k
 _refln_index_l
 _refln_F_squared_calc
 _refln_F_squared_meas
 _refln_F_squared_sigma
 _refln_observed_status
   1   0   0        2.38        0.09      0.20 o
   2   0   0        3.62        2.13      0.35 o
   3   0   0     3650.59     3874.45    145.80 o
   4   0   0      252.29      242.37      5.97 o
   5   0   0     2903.98     2913.92    107.04 o
   6   0   0     1060.14     1048.82     40.62 o
   7   0   0      190.81      169.01      5.49 o
   8   0   0      713.31      702.08     35.12 o
   9   0   0       50.31       52.94      1.58 o
  -9   1   0       58.91       59.08      2.64 o
  -8   1   0       56.80       52.01      2.53 o
  -7   1   0       28.55       25.63      1.06 o
  -6   1   0      619.59      611.67     25.33 o
  -5   1   0        4.34        3.99      0.68 o
  -4   1   0      871.73      858.95     35.28 o
  -3   1   0       68.31       67.10      3.46 o
  -2   1   0      103.25      128.74      5.22 o
  -1   1   0     2264.35      566.39    123.80 o
   1   1   0     1619.84     1750.93    158.97 o
   2   1   0      965.38     1033.38      3.44 o
   3   1   0       52.90       52.99      0.54 o
   4   1   0        4.22        3.84      0.39 o
   5   1   0        9.18       10.04      0.49 o
   6   1   0      314.02      303.12     13.85 o
   7   1   0      363.97      341.20     15.51 o
   8   1   0       90.31       84.15      2.59 o
   9   1   0      160.47      172.35      4.27 o
  -9   2   0      479.51      506.01     25.92 o
  -8   2   0        1.01        1.55      1.87 o
  -7   2   0        1.00        0.19      0.95 o
  -6   2   0      762.68      707.08     35.52 o
  -5   2   0       15.60       13.06      0.70 o
  -4   2   0     7139.34     7103.65    227.67 o
  -3   2   0     1807.49     1842.76      7.77 o
  -2   2   0     1651.08     1805.71     60.61 o
  -1   2   0     3064.50     3552.69     88.00 o
   0   2   0        3.09        4.66      0.53 o
   1   2   0     3654.49     4276.69     44.67 o
   2   2   0        9.55        3.48      0.40 o
   3   2   0      413.19      424.66      3.07 o
   4   2   0     5395.15     5690.45     27.73 o
   5   2   0       80.26       78.63      1.66 o
   6   2   0       88.88       89.76      2.44 o
   7   2   0      251.54      244.71      6.63 o
   8   2   0       55.37       48.39      1.42 o
   9   2   0       61.78       69.00      7.01 o
  -9   3   0      113.74      116.21      6.12 o
  -8   3   0     1022.40     1066.81     30.35 o
  -7   3   0      418.92      418.09      7.61 o
  -6   3   0        3.32        6.46      2.25 o
  -5   3   0      623.63      594.81     15.94 o
  -4   3   0        5.76        3.99      0.89 o
  -3   3   0       19.36       13.27      1.32 o
  -2   3   0     1829.35     1998.06     13.70 o
  -1   3   0        6.42        9.79      1.11 o
   0   3   0       12.16        9.80      0.92 o
   1   3   0     3211.27     3588.86     32.50 o
   2   3   0     1551.04     1834.58     20.63 o
   3   3   0     2755.13     3014.68     22.62 o
   4   3   0       49.76       53.80      0.60 o
   5   3   0       82.71       73.33      1.07 o
   6   3   0       43.25       48.46      3.27 o
   7   3   0       23.44       20.31      1.21 o
   8   3   0        0.88        0.63      1.34 o
  -9   4   0       23.97       24.59      1.49 o
  -8   4   0     1591.13     1692.23     44.06 o
  -7   4   0      503.09      480.22     13.74 o
  -6   4   0       10.55       11.86      0.78 o
  -5   4   0      895.19      879.23     38.41 o
  -4   4   0        1.34        1.95      0.49 o
  -3   4   0     2681.24     3169.67     21.56 o
  -2   4   0      895.74      969.40     35.92 o
  -1   4   0      805.86      861.12      3.68 o
   0   4   0     4024.55     4265.73     32.44 o
   1   4   0      158.28      144.65      4.39 o
   2   4   0     1398.29     1374.22     10.17 o
   3   4   0     1808.09     2033.82     13.48 o
   4   4   0      930.39     1030.65      5.97 o
   5   4   0      517.38      497.86     10.40 o
   6   4   0       42.43       40.58      3.28 o
   7   4   0      143.37      137.37      2.79 o
   8   4   0       60.03       66.74      1.68 o
  -9   5   0      132.28      138.55      5.08 o
  -8   5   0        0.61        0.91      0.87 o
  -7   5   0       10.33       13.26      2.97 o
  -6   5   0      579.87      557.97     21.50 o
  -5   5   0      406.87      387.13      9.91 o
  -4   5   0        0.42        0.33      0.59 o
  -3   5   0      352.63      307.65      4.88 o
  -2   5   0        0.73        1.09      0.24 o
  -1   5   0     1943.00     2165.40      6.51 o
   0   5   0       24.72       25.70      1.04 o
   1   5   0      631.54      614.33      6.67 o
   2   5   0       45.56       43.00      1.49 o
   3   5   0       98.16      108.91      0.92 o
   4   5   0      399.66      391.66      3.81 o
   5   5   0       11.17        8.25      0.74 o
   6   5   0        0.89        1.31      1.06 o
   7   5   0      291.02      282.06      3.85 o
  -9   6   0       46.33       48.70      1.92 o
  -8   6   0        3.02        2.04      0.97 o
  -7   6   0        0.07       -0.25      0.84 o
  -6   6   0      472.27      467.40      5.48 o
  -5   6   0      427.72      430.90     18.75 o
  -4   6   0       22.13       17.05      0.85 o
  -3   6   0      252.19      262.08      6.23 o
  -2   6   0     2643.42     2673.34      8.04 o
  -1   6   0      299.64      297.21      2.80 o
   0   6   0      677.55      664.31      4.87 o
   1   6   0      717.62      691.41      7.44 o
   2   6   0        0.03        0.27      0.67 o
   3   6   0      626.14      598.86      3.16 o
   4   6   0       75.63       81.68      3.62 o
   5   6   0        8.63        8.24      1.08 o
   6   6   0     1144.18     1214.62     35.30 o
   7   6   0        8.33        7.91      1.57 o
  -8   7   0        5.05        4.90      0.97 o
  -7   7   0      762.51      797.61      5.33 o
  -6   7   0       51.02       47.23      1.64 o
  -5   7   0      498.77      455.53      3.90 o
  -4   7   0        0.91        1.91      1.33 o
  -3   7   0       15.98       15.93      1.31 o
  -2   7   0       76.76       72.31      1.81 o
  -1   7   0        4.90        3.73      0.98 o
   0   7   0       51.82       44.43      1.01 o
   1   7   0      202.55      190.08      2.09 o
   2   7   0      300.49      269.42      3.63 o
   3   7   0        9.96        7.32      0.68 o
   4   7   0       75.30       78.93      3.19 o
   5   7   0       35.69       29.68      2.97 o
   6   7   0      144.64      149.27      2.83 o
  -8   8   0       11.36       10.06      1.44 o
  -7   8   0        0.22        1.26      1.49 o
  -6   8   0     1425.70     1528.21      7.62 o
  -5   8   0       48.51       50.62      1.84 o
  -4   8   0        7.21       12.40      1.29 o
  -3   8   0     2102.34     2052.56      8.41 o
  -2   8   0       19.99       18.38      1.39 o
  -1   8   0     1107.34     1113.22     17.26 o
   0   8   0        4.22        2.62      1.90 o
   1   8   0      117.53      114.27      1.07 o
   2   8   0     4907.17     5277.79     43.05 o
   3   8   0       18.92       19.73      1.43 o
   4   8   0       31.36       32.56      1.06 o
   5   8   0      172.51      179.80      3.56 o
  -7   9   0       67.98       66.93      2.11 o
  -6   9   0       19.46       15.61      1.60 o
  -5   9   0        2.83        0.55      1.54 o
  -4   9   0      454.34      437.22      4.41 o
  -3   9   0       56.51       60.12      2.10 o
  -2   9   0        0.85        3.39      1.48 o
  -1   9   0      293.12      289.09      5.16 o
   0   9   0       43.64       41.62      1.77 o
   1   9   0       41.95       43.39      1.18 o
   2   9   0      541.09      576.44      3.31 o
   3   9   0       41.73       47.88      1.88 o
   4   9   0        5.56        8.44      1.55 o
  -6  10   0       11.42        6.34      1.85 o
  -5  10   0       91.84       92.82      2.48 o
  -4  10   0      487.13      477.42      4.83 o
  -3  10   0        1.48        2.47      1.38 o
  -2  10   0     2407.50     2580.86     12.04 o
  -1  10   0      139.11      137.48      3.07 o
   0  10   0       95.81       91.32      1.63 o
   1  10   0      322.75      318.64      2.72 o
   2  10   0       39.79       40.35      2.35 o
   3  10   0      128.25      132.09      2.89 o
  -4  11   0       77.40       77.51      1.76 o
  -3  11   0      214.49      214.47      2.53 o
  -2  11   0       43.64       38.06      1.39 o
  -1  11   0        0.92        0.64      1.80 o
   0  11   0       93.96       95.58      1.82 o
   1  11   0       18.17       14.45      1.18 o
  -2 -11   1      110.17      123.20      1.90 o
  -1 -11   1       92.98       98.54      1.79 o
   0 -11   1     1059.31     1098.95      9.71 o
   1 -11   1        2.82        5.22      1.12 o
   2 -11   1        3.64        7.43      1.99 o
   3 -11   1      125.88      128.59      2.07 o
   4 -11   1        2.98        3.09      1.53 o
   5 -11   1      105.73      110.91      2.06 o
  -4 -10   1       69.04       80.38      2.30 o
  -3 -10   1       41.25       36.18      1.79 o
  -2 -10   1        0.42        0.53      0.98 o
  -1 -10   1       43.64       44.31      2.56 o
   0 -10   1       54.12       51.93      1.36 o
   1 -10   1      368.75      389.58      2.96 o
   2 -10   1       56.00       65.39      1.47 o
   3 -10   1        1.17       -0.76      1.11 o
   4 -10   1      101.93       92.61      2.02 o
   5 -10   1      119.90      105.30      2.60 o
   6 -10   1      125.14      125.00      2.83 o
  -5  -9   1       20.01       20.16      1.06 o
  -4  -9   1     1132.96     1204.35      4.80 o
  -3  -9   1       21.85       20.80      1.33 o
  -2  -9   1      675.77      676.55      9.28 o
  -1  -9   1        3.44        2.96      0.88 o
   0  -9   1      170.66      156.00      3.31 o
   1  -9   1      278.25      272.86      4.80 o
   2  -9   1       45.62       40.42      1.29 o
   3  -9   1      183.59      157.23      1.94 o
   4  -9   1        0.98        2.36      1.35 o
   5  -9   1       16.94       19.35      1.57 o
   6  -9   1      486.38      487.46      4.70 o
   7  -9   1       31.46       27.14      1.65 o
  -6  -8   1        5.16        4.81      1.41 o
  -5  -8   1      114.37      113.21      3.62 o
  -4  -8   1      131.30      123.21      2.07 o
  -3  -8   1     1191.77     1226.43      3.48 o
  -2  -8   1     1120.89     1131.39      4.18 o
  -1  -8   1       97.82       98.64      2.29 o
   0  -8   1      464.73      446.53      2.96 o
   1  -8   1        0.37       -0.88      0.88 o
   2  -8   1        0.53        1.83      0.99 o
   3  -8   1     1923.75     1838.22      7.84 o
   4  -8   1        2.75        4.73      1.28 o
   5  -8   1      520.22      517.08      4.42 o
   6  -8   1      548.42      550.02      4.70 o
   7  -8   1        0.13        0.53      1.53 o
   8  -8   1       42.31       45.90      1.81 o
  -6  -7   1      451.24      486.93      4.74 o
  -5  -7   1       20.11       15.29      0.87 o
  -4  -7   1       45.48       39.82      0.79 o
  -3  -7   1      751.18      759.93      6.65 o
  -2  -7   1      497.48      478.06      4.48 o
  -1  -7   1      885.33      850.55      8.38 o
   0  -7   1       58.51       59.28      2.57 o
   1  -7   1        2.76        0.95      1.02 o
   2  -7   1     2483.89     2542.12      8.38 o
   3  -7   1      105.93      106.35      6.25 o
   4  -7   1     1010.19     1057.16     36.83 o
   5  -7   1       14.49       13.80      1.26 o
   6  -7   1       85.28       82.09      1.96 o
   7  -7   1      203.87      196.25      2.65 o
   8  -7   1       34.76       35.17      1.56 o
  -7  -6   1       24.21       25.89      1.76 o
  -6  -6   1      171.94      173.68      2.92 o
  -5  -6   1       32.10       27.08      0.92 o
  -4  -6   1      935.44      981.53     10.28 o
  -3  -6   1       13.09       10.29      0.63 o
  -2  -6   1       12.95       19.68      3.43 o
  -1  -6   1     2336.19     2411.80     32.59 o
   0  -6   1      212.35      202.17      1.58 o
   1  -6   1     1044.37      986.78      3.35 o
   2  -6   1     2584.10     2502.29     71.02 o
   3  -6   1      114.72      110.31      2.00 o
   4  -6   1        0.89        0.46      0.55 o
   5  -6   1      316.55      320.27     11.76 o
   6  -6   1       21.49       19.59      2.05 o
   7  -6   1      171.70      160.90      3.14 o
   8  -6   1        3.88        3.06      0.89 o
   9  -6   1       81.34       91.37      2.36 o
  -8  -5   1       68.65       76.14      5.42 o
  -7  -5   1      575.60      575.22     32.09 o
  -6  -5   1      350.47      349.93      3.86 o
  -5  -5   1      842.82      881.97      3.48 o
  -4  -5   1       89.25       90.90      2.65 o
  -3  -5   1        1.92        1.39      0.54 o
  -2  -5   1     7559.24     8013.29    103.10 o
  -1  -5   1       80.08       68.05      0.91 o
   0  -5   1     1340.45     1429.51      4.11 o
   1  -5   1     5277.41     6098.15     41.94 o
   2  -5   1       35.15       34.24      0.63 o
   3  -5   1      896.12      975.84      3.33 o
   4  -5   1     1254.65     1291.90     49.23 o
   5  -5   1      176.24      166.62     10.30 o
   6  -5   1     2928.56     3084.78    131.45 o
   7  -5   1      756.28      771.89     32.23 o
   8  -5   1        0.25       -0.16      0.93 o
   9  -5   1        0.18       -0.09      1.06 o
  -8  -4   1      419.16      431.85     21.47 o
  -7  -4   1       23.22       20.00      1.15 o
  -6  -4   1        4.25        4.08      0.66 o
  -5  -4   1       73.75       80.50      1.64 o
  -4  -4   1        3.43        2.61      0.44 o
  -3  -4   1      697.28      758.56      2.38 o
  -2  -4   1      950.30      856.82     28.51 o
  -1  -4   1       54.76       58.10      1.77 o
   0  -4   1     1678.00     1738.21      5.83 o
   1  -4   1      349.24      373.40      6.97 o
   2  -4   1      905.02     1137.91      3.10 o
   3  -4   1      807.64      795.75     30.57 o
   4  -4   1        6.94        5.48      0.52 o
   5  -4   1        8.44       10.74      0.63 o
   6  -4   1     1902.57     1875.95     44.14 o
   7  -4   1     1820.48     1910.53     39.97 o
   8  -4   1      122.99      119.67      2.29 o
   9  -4   1        1.99        2.20      1.10 o
  -9  -3   1       22.53       20.75      2.11 o
  -8  -3   1       33.01       28.56      1.29 o
  -7  -3   1       15.73       15.94      1.28 o
  -6  -3   1     2148.54     2323.52      5.14 o
  -5  -3   1      787.79      815.27      9.93 o
  -4  -3   1        4.71        3.34      0.41 o
  -3  -3   1     4320.27     4839.74     44.67 o
  -2  -3   1      543.80      556.85     10.54 o
  -1  -3   1      974.02     1053.90      7.54 o
   0  -3   1     1879.51     2058.03     18.01 o
   1  -3   1      832.50      989.41      9.65 o
   2  -3   1    12072.41    13053.51    234.59 o
   3  -3   1      316.69      308.70      5.99 o
   4  -3   1      115.43      122.22      5.46 o
   5  -3   1      902.74      880.02     38.70 o
   6  -3   1        2.74        2.24      0.72 o
   7  -3   1        9.76       11.26      1.81 o
   8  -3   1       81.39       83.27      4.34 o
   9  -3   1        1.37        1.51      1.17 o
  -9  -2   1        8.58        9.86      1.61 o
  -8  -2   1       16.85       18.64      1.33 o
  -7  -2   1      239.50      222.66     12.45 o
  -6  -2   1      117.08      109.72      2.69 o
  -5  -2   1        1.07        1.58      0.33 o
  -4  -2   1      355.05      392.98     10.44 o
  -3  -2   1        2.02        4.01      0.50 o
  -2  -2   1        5.43       12.87      0.47 o
  -1  -2   1     4740.92     5605.85     78.96 o
   0  -2   1     1707.95     1807.97     53.10 o
   1  -2   1     1169.85     1314.08     50.39 o
   2  -2   1     3179.21     3521.51     46.50 o
   3  -2   1     1269.26     1376.70     19.26 o
   4  -2   1      442.28      408.78     17.77 o
   5  -2   1       95.33       97.15      3.56 o
   6  -2   1      317.66      305.42     17.46 o
   7  -2   1      159.76      154.02      9.37 o
   8  -2   1      276.09      282.49     12.55 o
   9  -2   1      208.54      219.86     11.01 o
  -9  -1   1      239.15      239.26     12.90 o
  -8  -1   1        6.29        5.86      1.16 o
  -7  -1   1     1893.19     1924.91     96.52 o
  -6  -1   1       27.60       25.20      1.70 o
  -5  -1   1       86.26       84.34      3.14 o
  -4  -1   1      125.57      115.65      2.43 o
  -3  -1   1       21.12       23.03      1.14 o
  -2  -1   1    26175.71    27426.21    347.77 o
  -1  -1   1      392.48      327.11     30.64 o
   0  -1   1     2260.46      715.72      6.61 o
   1  -1   1      507.67      549.73      1.82 o
   2  -1   1        2.64        2.27      0.54 o
   3  -1   1      307.81      308.69      7.30 o
   4  -1   1      859.19      834.66     31.45 o
   5  -1   1      948.43     1006.47     63.45 o
   6  -1   1        4.46        5.24      0.86 o
   7  -1   1       91.00       94.82      6.66 o
   8  -1   1      212.22      212.63      9.67 o
   9  -1   1       74.65       74.76      2.49 o
  -9   0   1       35.82       35.25      1.40 o
  -8   0   1       13.80       11.93      1.12 o
  -7   0   1      179.56      163.90      6.17 o
  -6   0   1       23.14       17.13      1.78 o
  -5   0   1       13.51        9.44      1.32 o
  -4   0   1        5.13        3.58      0.93 o
  -3   0   1      319.72      295.26     16.31 o
  -2   0   1      316.76      379.45     18.43 o
  -1   0   1     2995.62     1839.21    933.37 o
   0   0   1     3551.00      209.04      3.11 o
   1   0   1     2944.28     3361.00     19.38 o
   2   0   1      526.91      596.94      4.95 o
   3   0   1        0.80        0.65      0.48 o
   4   0   1       33.48       30.25      1.58 o
   5   0   1     2509.47     2611.58     77.89 o
   6   0   1        1.07        0.14      0.90 o
   7   0   1      722.75      703.42     22.68 o
   8   0   1      987.74      998.13     50.18 o
   9   0   1        3.20        4.57      1.17 o
  -9   1   1       23.21       27.43      1.24 o
  -8   1   1      441.27      436.70     17.08 o
  -7   1   1      456.20      434.91     20.06 o
  -6   1   1      375.83      345.56     14.93 o
  -5   1   1      296.50      276.42      8.08 o
  -4   1   1     2403.09     2249.40    110.27 o
  -3   1   1        0.14        1.15      0.85 o
  -2   1   1      196.84      206.39      7.58 o
  -1   1   1      171.33      194.15      1.05 o
   0   1   1     2617.92     3007.94     55.06 o
   1   1   1      125.77       97.93      1.06 o
   2   1   1      520.52      580.12      9.74 o
   3   1   1       91.16       87.66      0.91 o
   4   1   1     3451.49     3605.75     15.89 o
   5   1   1       19.72       20.89      0.70 o
   6   1   1       16.45       15.51      0.85 o
   7   1   1       85.35       88.09      2.09 o
   8   1   1        0.48       -1.02      1.11 o
   9   1   1      292.24      325.31     15.44 o
  -9   2   1      279.32      310.81      3.99 o
  -8   2   1        2.50        2.24      0.94 o
  -7   2   1      336.95      298.23     24.43 o
  -6   2   1      199.89      196.31      4.87 o
  -5   2   1      127.08      117.28      2.96 o
  -4   2   1     1768.40     1899.24     42.56 o
  -3   2   1      486.48      495.86     19.89 o
  -2   2   1     1091.25     1141.71     18.35 o
  -1   2   1      354.57      409.46      2.01 o
   0   2   1      233.20      220.84      3.84 o
   1   2   1     6793.57     7436.34     56.09 o
   2   2   1       11.09        9.21      0.57 o
   3   2   1      280.63      246.76      3.65 o
   4   2   1     2590.83     2703.84     20.00 o
   5   2   1       62.40       59.80      2.15 o
   6   2   1      694.37      695.24      4.97 o
   7   2   1       40.89       38.05      1.34 o
   8   2   1       82.54       80.71      3.00 o
  -9   3   1      121.22      128.90     10.09 o
  -8   3   1     1516.69     1598.40     50.30 o
  -7   3   1      241.08      230.18      5.43 o
  -6   3   1        9.67        8.37      0.78 o
  -5   3   1     3627.72     3687.17     92.94 o
  -4   3   1      318.86      370.60     18.61 o
  -3   3   1     2526.50     2855.68     17.61 o
  -2   3   1     1110.50     1272.78     10.24 o
  -1   3   1       89.47       79.55      1.20 o
   0   3   1    13582.23    15483.21     59.81 o
   1   3   1      218.95      185.94      1.12 o
   2   3   1     2130.22     2419.88     10.23 o
   3   3   1      403.62      365.11      2.74 o
   4   3   1        0.34        1.20      0.30 o
   5   3   1      570.15      554.33      2.76 o
   6   3   1      940.87      976.80     17.73 o
   7   3   1        1.40        0.05      1.42 o
   8   3   1     1686.10     1816.72     67.17 o
  -9   4   1      212.16      221.30      9.00 o
  -8   4   1     1037.79     1046.04     42.47 o
  -7   4   1       49.62       43.35      3.41 o
  -6   4   1      995.56     1051.18      8.13 o
  -5   4   1       64.48       64.09      2.49 o
  -4   4   1        0.25        3.26      1.32 o
  -3   4   1      545.08      699.89     14.72 o
  -2   4   1     1288.62     1404.44      4.88 o
  -1   4   1        2.50        7.28      0.78 o
   0   4   1     1521.45     1475.01     84.29 o
   1   4   1        7.68        5.80      0.39 o
   2   4   1      579.51      547.55      1.69 o
   3   4   1      732.90      794.95     10.44 o
   4   4   1      170.07      182.96      3.61 o
   5   4   1      513.46      516.41      7.55 o
   6   4   1       22.90       18.83      2.34 o
   7   4   1      117.76      108.01      2.55 o
   8   4   1      544.07      557.63     16.34 o
  -9   5   1      333.20      356.44      4.17 o
  -8   5   1      103.91       91.44      6.42 o
  -7   5   1      129.62      120.21      3.20 o
  -6   5   1      311.74      316.32      1.95 o
  -5   5   1      170.12      174.38      3.88 o
  -4   5   1     6467.48     7066.16    130.04 o
  -3   5   1      897.29      842.88      4.29 o
  -2   5   1      126.46      120.95      1.79 o
  -1   5   1     4160.66     4428.69     38.73 o
   0   5   1        3.17        2.76      0.50 o
   1   5   1     1602.78     1722.54     14.51 o
   2   5   1     1041.31     1068.55      8.40 o
   3   5   1       12.30        9.83      0.58 o
   4   5   1     2141.23     2148.71     20.12 o
   5   5   1      203.04      216.88      2.79 o
   6   5   1       21.13       20.28      1.97 o
   7   5   1       79.68       80.45      2.38 o
  -9   6   1       49.95       49.67      1.98 o
  -8   6   1       12.88       13.49      0.93 o
  -7   6   1       10.60       10.86      1.48 o
  -6   6   1       12.63       10.71      1.11 o
  -5   6   1       96.34       97.77      1.88 o
  -4   6   1      127.23      122.06      2.05 o
  -3   6   1       27.93       30.44      1.34 o
  -2   6   1      148.76      138.87      2.05 o
  -1   6   1       38.90       33.64      1.22 o
   0   6   1        0.57       18.49     13.24 o
   1   6   1        0.27        3.40      0.62 o
   2   6   1       49.62       51.19      0.74 o
   3   6   1      273.53      277.51      3.30 o
   4   6   1      395.51      417.89      2.65 o
   5   6   1      260.46      275.54      2.33 o
   6   6   1        8.24       10.34      3.34 o
  -8   7   1     1093.48     1155.24      6.49 o
  -7   7   1      256.21      263.17      3.19 o
  -6   7   1        0.58       -0.02      1.26 o
  -5   7   1     3252.29     3350.08     10.31 o
  -4   7   1        0.02       -0.24      1.46 o
  -3   7   1      703.12      679.44      4.68 o
  -2   7   1      237.86      230.75      2.85 o
  -1   7   1       30.92       29.23      1.44 o
   0   7   1     3008.38     3163.53     31.51 o
   1   7   1     1311.64     1364.35     14.73 o
   2   7   1      387.96      379.02      3.88 o
   3   7   1       55.20       56.38      2.90 o
   4   7   1        0.63        0.13      0.82 o
   5   7   1      227.71      213.94      4.05 o
   6   7   1      174.61      195.57      8.83 o
  -8   8   1        9.49        7.99      1.42 o
  -7   8   1       19.23       16.12      1.45 o
  -6   8   1       22.77       15.57      1.50 o
  -5   8   1        8.43        3.24      1.56 o
  -4   8   1      290.80      253.14      3.23 o
  -3   8   1      406.53      422.91      3.99 o
  -2   8   1      138.67      140.34      2.44 o
  -1   8   1        5.00        3.99      1.43 o
   0   8   1      123.78      113.76      3.08 o
   1   8   1      285.87      294.03      4.84 o
   2   8   1     1185.01     1203.25      4.44 o
   3   8   1       42.78       37.22      3.58 o
   4   8   1       55.56       55.38      3.36 o
   5   8   1       28.44       32.68      8.89 o
  -7   9   1      112.98      110.63      2.55 o
  -6   9   1      207.51      194.13      3.19 o
  -5   9   1       36.91       30.38      1.69 o
  -4   9   1      734.04      778.02      5.80 o
  -3   9   1      166.43      170.88      2.93 o
  -2   9   1      761.30      755.29      5.71 o
  -1   9   1      396.94      398.90     16.28 o
   0   9   1       53.08       52.94      1.27 o
   1   9   1       45.60       42.79      6.28 o
   2   9   1       19.93       19.57      1.55 o
   3   9   1       20.60       23.31      1.69 o
   4   9   1        8.18        6.81      1.64 o
  -6  10   1       26.05       23.89      1.68 o
  -5  10   1      243.30      235.36      3.63 o
  -4  10   1       66.76       64.61      2.20 o
  -3  10   1        3.08        3.59      1.55 o
  -2  10   1      276.62      280.55      5.60 o
  -1  10   1        2.28        0.62      1.07 o
   0  10   1      105.76      106.05      2.45 o
   1  10   1       19.63       16.84      1.09 o
   2  10   1        4.40        5.46      1.69 o
  -4  11   1        4.45        6.21      1.78 o
  -3  11   1      610.70      647.26      4.23 o
  -2  11   1       34.55       38.85      1.49 o
  -1  11   1       65.85       68.70      1.69 o
   0  11   1        4.91        6.92      1.17 o
   0 -12   2      153.68      165.79      2.33 o
   1 -12   2       19.95       18.58      2.64 o
   2 -12   2      162.35      168.77      4.16 o
   3 -12   2        7.79        2.75      1.37 o
  -2 -11   2      116.32      114.76      2.91 o
  -1 -11   2      475.43      489.01     19.15 o
   0 -11   2     1156.34     1198.54      7.10 o
   1 -11   2       34.62       35.26      1.29 o
   2 -11   2      460.84      452.97      3.41 o
   3 -11   2      139.97      136.39      2.12 o
   4 -11   2       77.33       65.93      1.64 o
   5 -11   2      672.74      721.53      7.40 o
  -4 -10   2     1126.36     1199.50      7.31 o
  -3 -10   2      311.97      333.81      3.88 o
  -2 -10   2        2.69        2.36      1.23 o
  -1 -10   2      171.30      172.82      3.57 o
   0 -10   2       19.64       18.05      1.14 o
   1 -10   2        1.26        0.93      1.21 o
   2 -10   2      409.43      373.45      6.05 o
   3 -10   2       28.61       25.94      1.22 o
   4 -10   2      425.93      437.77      3.26 o
   5 -10   2        2.98        3.90      1.11 o
   6 -10   2      464.70      482.57      5.43 o
  -5  -9   2      200.97      198.87      3.05 o
  -4  -9   2     1773.92     1952.85     21.41 o
  -3  -9   2      115.57      109.79      1.58 o
  -2  -9   2      153.86      151.32      2.14 o
  -1  -9   2      236.97      227.93      6.10 o
   0  -9   2        0.12        0.66      1.03 o
   1  -9   2     1660.11     1593.00      9.44 o
   2  -9   2        0.00        0.12      1.01 o
   3  -9   2       25.35       17.09      1.04 o
   4  -9   2     1706.38     1745.43     12.24 o
   5  -9   2      219.11      227.28      2.58 o
   6  -9   2        4.57        4.11      1.43 o
   7  -9   2       31.97       30.23      1.71 o
  -6  -8   2        5.73        5.90      1.45 o
  -5  -8   2      325.74      332.77      8.16 o
  -4  -8   2      113.19      118.95      1.49 o
  -3  -8   2      137.93      120.55      4.40 o
  -2  -8   2      250.93      251.17      2.04 o
  -1  -8   2      488.61      489.09      6.32 o
   0  -8   2     2216.87     2295.40     16.61 o
   1  -8   2       31.74       24.98      0.98 o
   2  -8   2      256.69      232.80      2.03 o
   3  -8   2      302.67      297.65      2.36 o
   4  -8   2        7.06        6.60      1.58 o
   5  -8   2      236.49      235.59      3.16 o
  -7  -7   2       27.40       27.76      1.30 o
  -6  -7   2      166.72      168.81      2.96 o
  -5  -7   2      245.21      242.47      2.75 o
  -4  -7   2       66.09       65.16      1.09 o
  -3  -7   2      154.53      146.37      2.71 o
  -2  -7   2       46.15       45.25      0.96 o
  -1  -7   2       16.83       14.37      2.23 o
   0  -7   2      614.78      538.04      2.70 o
   1  -7   2      746.51      719.40      3.12 o
   2  -7   2      233.02      220.71      4.52 o
   3  -7   2      372.42      388.90     13.22 o
   4  -7   2      275.20      303.40      2.33 o
   5  -7   2      174.26      174.52      2.01 o
   6  -7   2        9.93       10.10      0.90 o
   7  -7   2      197.04      199.74      7.47 o
  -7  -6   2       38.50       33.43      2.28 o
  -6  -6   2      400.37      408.04      4.20 o
  -5  -6   2       36.65       38.68      0.82 o
  -4  -6   2      502.00      529.43      3.71 o
  -3  -6   2      212.86      203.71      3.50 o
  -2  -6   2       26.98       24.57      1.11 o
  -1  -6   2     2024.92     2185.30     16.99 o
   0  -6   2       13.94       11.91      0.67 o
   1  -6   2      624.89      732.59      2.88 o
   2  -6   2      169.74      149.75      4.40 o
   3  -6   2      566.85      571.02      2.88 o
   4  -6   2      441.81      455.42      2.89 o
   5  -6   2      374.79      367.08     15.58 o
   6  -6   2      743.98      749.18     36.66 o
   7  -6   2       59.02       54.73      1.78 o
   8  -6   2        2.06        0.78      1.01 o
  -8  -5   2        1.18        0.45      1.28 o
  -7  -5   2      174.87      166.30      7.70 o
  -6  -5   2        8.03        6.17      1.05 o
  -5  -5   2      408.29      412.46      4.76 o
  -4  -5   2      137.02      113.08      1.85 o
  -3  -5   2      354.22      324.33      2.13 o
  -2  -5   2     1317.10     1311.72      5.64 o
  -1  -5   2      106.69      105.83      3.16 o
   0  -5   2     2906.12     3177.02     31.29 o
   1  -5   2       16.49       12.79      0.46 o
   2  -5   2      252.41      298.00      7.50 o
   3  -5   2     2612.82     2821.85    102.09 o
   4  -5   2      215.05      216.92      7.36 o
   5  -5   2     2623.81     2754.63    109.76 o
   6  -5   2     3356.82     3591.94     80.12 o
   7  -5   2       10.59        9.58      0.83 o
   8  -5   2       41.33       38.97      1.15 o
   9  -5   2       41.68       42.88      1.40 o
  -8  -4   2       68.82       66.95      6.01 o
  -7  -4   2      367.50      361.01     13.45 o
  -6  -4   2      497.06      454.85     19.36 o
  -5  -4   2      675.11      692.08      9.61 o
  -4  -4   2       57.66       61.04      0.88 o
  -3  -4   2      205.43      199.17      5.99 o
  -2  -4   2       10.35        9.06      0.70 o
  -1  -4   2      251.15      226.79      5.02 o
   0  -4   2        4.60        2.12      0.89 o
   1  -4   2      566.75      581.55     17.15 o
   2  -4   2      847.77      878.98      5.17 o
   3  -4   2      323.48      361.26     11.32 o
   4  -4   2      303.71      285.68      9.26 o
   5  -4   2      153.82      144.36      4.35 o
   6  -4   2       33.77       32.12      3.24 o
   7  -4   2       57.85       53.39      1.66 o
   8  -4   2       39.79       42.75      2.41 o
   9  -4   2       11.77       12.16      1.77 o
  -9  -3   2      302.24      308.32     13.44 o
  -8  -3   2       20.65       15.61      1.12 o
  -7  -3   2       50.36       48.80      2.13 o
  -6  -3   2     2114.67     2210.07    129.53 o
  -5  -3   2       11.44       10.82      0.40 o
  -4  -3   2      775.36      724.61     15.54 o
  -3  -3   2       12.27       21.51      2.34 o
  -2  -3   2        0.02        1.37      0.87 o
  -1  -3   2     2319.32     2547.73     19.95 o
   0  -3   2       53.61       70.05      2.04 o
   1  -3   2     5605.32     6331.92     64.65 o
   2  -3   2     6722.37     7296.00    139.89 o
   3  -3   2       22.34       25.04      1.66 o
   4  -3   2     1370.14     1393.65     49.37 o
   5  -3   2      232.31      219.47     13.47 o
   6  -3   2       95.62       81.07      3.17 o
   7  -3   2      669.93      651.45     20.24 o
   8  -3   2      100.04      100.95      3.51 o
   9  -3   2      100.15       98.63      4.56 o
  -9  -2   2       33.83       28.96      1.77 o
  -8  -2   2       25.19       22.29      1.81 o
  -7  -2   2       88.07       73.23      3.93 o
  -6  -2   2      855.45      881.11      3.98 o
  -5  -2   2      220.86      211.05      4.72 o
  -4  -2   2       70.21       78.07      2.36 o
  -3  -2   2       99.55       92.55      2.05 o
  -2  -2   2    17803.85    19319.08     42.93 o
  -1  -2   2     3706.28     4514.72    114.23 o
   0  -2   2      275.00      275.41      2.08 o
   1  -2   2     2495.19     2792.53     18.73 o
   2  -2   2        4.81        4.09      0.86 o
   3  -2   2      734.37      790.09     23.44 o
   4  -2   2     3041.88     3391.69    104.98 o
   5  -2   2        3.42       13.09      6.56 o
   6  -2   2     1125.97     1071.56     39.10 o
   7  -2   2      103.30      104.01     10.24 o
   8  -2   2      115.59      117.36      7.28 o
   9  -2   2       57.81       59.52      6.67 o
  -9  -1   2       10.79       11.86      1.29 o
  -8  -1   2      839.09      830.36     39.24 o
  -7  -1   2      577.04      561.31     16.98 o
  -6  -1   2        5.29        6.24      0.70 o
  -5  -1   2     1052.79     1069.22     67.96 o
  -4  -1   2       24.21       18.46      0.57 o
  -3  -1   2     2097.93     2227.59    106.78 o
  -2  -1   2    36070.13    38151.24    112.28 o
  -1  -1   2     1526.00     1662.32     38.57 o
   0  -1   2     1055.52     1215.94     14.83 o
   1  -1   2     2478.85     2981.68     87.64 o
   2  -1   2      962.93     1092.05     16.96 o
   3  -1   2     5835.46     6339.28     41.08 o
   4  -1   2       70.58       73.50      1.45 o
   5  -1   2      109.67       97.81     10.43 o
   6  -1   2     2018.43     1979.27     76.96 o
   7  -1   2      219.12      215.29      5.56 o
   8  -1   2       50.97       53.17      3.00 o
   9  -1   2       82.86       77.98      3.03 o
  -9   0   2      115.70      105.99      4.67 o
  -8   0   2       60.84       62.04      2.84 o
  -7   0   2      107.60      106.74      4.89 o
  -6   0   2     1988.60     1915.79     69.16 o
  -5   0   2     2608.08     2640.87      7.67 o
  -4   0   2      238.14      260.61     15.40 o
  -3   0   2     2640.87     2603.93    110.77 o
  -2   0   2       76.73      100.52      6.78 o
  -1   0   2     1199.73     1330.60     22.33 o
   0   0   2     2336.33     2856.99     11.85 o
   1   0   2       87.40       72.51      1.68 o
   2   0   2     6912.77     7619.24     66.75 o
   3   0   2      532.89      538.53      2.11 o
   4   0   2      447.19      467.52      2.50 o
   5   0   2     1471.91     1547.73      4.28 o
   6   0   2       11.13       10.21      1.26 o
   7   0   2        0.43        2.08      1.00 o
   8   0   2      226.60      227.11     10.31 o
   9   0   2        2.20        1.62      1.28 o
  -9   1   2        5.61        3.59      1.31 o
  -8   1   2       52.50       46.04      3.23 o
  -7   1   2      158.31      154.41      4.88 o
  -6   1   2     1980.56     2031.69    114.12 o
  -5   1   2       85.86      100.25      5.07 o
  -4   1   2     2180.97     2222.30     63.21 o
  -3   1   2     1916.87     2093.92     48.75 o
  -2   1   2     1514.12     1639.87     33.54 o
  -1   1   2     1238.35     1573.54     76.19 o
   0   1   2      753.21      724.36     15.14 o
   1   1   2      133.65      114.20      0.90 o
   2   1   2     5718.45     6362.53     26.37 o
   3   1   2      192.01      184.16      1.33 o
   4   1   2      123.28      112.36      1.20 o
   5   1   2      122.65      118.44      2.55 o
   6   1   2      421.88      416.84      4.85 o
   7   1   2        5.25        5.94      1.19 o
   8   1   2        0.00        0.89      1.20 o
  -9   2   2      677.92      689.12     16.92 o
  -8   2   2        1.03        1.46      1.24 o
  -7   2   2     1919.78     1956.95     68.23 o
  -6   2   2      140.70      126.62      7.44 o
  -5   2   2      191.02      208.44      4.28 o
  -4   2   2     1953.94     2063.25     80.34 o
  -3   2   2     1223.30     1389.61     48.01 o
  -2   2   2     5860.30     6516.63     32.89 o
  -1   2   2     5288.50     6213.18    141.17 o
   0   2   2      182.33      215.96      2.53 o
   1   2   2     3174.75     3388.09     18.17 o
   2   2   2      879.42      977.37     10.16 o
   3   2   2      130.48      132.93      1.67 o
   4   2   2      374.84      347.91      4.81 o
   5   2   2       70.28       63.34      1.66 o
   6   2   2      785.37      789.70      9.98 o
   7   2   2       37.14       39.22      2.81 o
   8   2   2       52.98       47.89      1.52 o
  -9   3   2       17.36       18.74      1.15 o
  -8   3   2        0.01       -0.50      0.98 o
  -7   3   2      161.91      148.91      3.70 o
  -6   3   2       61.92       58.29      2.38 o
  -5   3   2      234.09      250.15      6.51 o
  -4   3   2      201.44      184.73      3.03 o
  -3   3   2      230.82      219.70      1.10 o
  -2   3   2      502.04      485.18      2.71 o
  -1   3   2      124.27      137.36      1.61 o
   0   3   2      871.20      901.46     40.03 o
   1   3   2      748.39      796.09      2.37 o
   2   3   2     2071.20     2275.68     15.67 o
   3   3   2     1464.52     1643.26      9.51 o
   4   3   2       11.11        9.60      0.69 o
   5   3   2      541.00      513.00      3.74 o
   6   3   2       89.43       95.13      2.17 o
   7   3   2      695.66      728.27     11.24 o
   8   3   2     1209.04     1309.43     43.02 o
  -9   4   2        1.47        1.13      2.51 o
  -8   4   2        5.26        4.29      2.42 o
  -7   4   2      141.59      136.97      2.65 o
  -6   4   2     1036.90     1071.98      4.64 o
  -5   4   2      361.83      327.04      7.02 o
  -4   4   2      187.84      168.18      1.13 o
  -3   4   2     2689.94     2983.03     29.46 o
  -2   4   2       32.62       30.24      1.00 o
  -1   4   2       90.92      151.84      1.83 o
   0   4   2       76.24       73.03      1.01 o
   1   4   2      112.23      112.29      1.63 o
   2   4   2      143.95      163.94      1.39 o
   3   4   2      328.97      326.40      2.72 o
   4   4   2      333.30      321.93      2.22 o
   5   4   2       54.12       51.58      1.82 o
   6   4   2       57.23       58.96      2.63 o
   7   4   2       60.29       64.99      2.14 o
  -9   5   2       23.45       20.28      1.65 o
  -8   5   2        9.77        8.27      1.37 o
  -7   5   2       69.89       70.23      3.19 o
  -6   5   2       43.40       41.94      2.07 o
  -5   5   2       29.19       25.36      1.92 o
  -4   5   2     1188.36     1211.73     31.33 o
  -3   5   2       84.56       74.76      1.51 o
  -2   5   2      823.04      830.65      4.43 o
  -1   5   2      296.42      305.06      2.80 o
   0   5   2        3.06        1.48      0.35 o
   1   5   2      671.03      638.42     15.90 o
   2   5   2       45.12       43.65      1.20 o
   3   5   2      473.16      468.47      2.57 o
   4   5   2     1789.82     1801.88     10.88 o
   5   5   2        0.01       -0.38      0.85 o
   6   5   2      275.87      289.35      2.51 o
   7   5   2        3.27        1.16      1.55 o
  -9   6   2      211.03      231.54      3.53 o
  -7   6   2      142.09      127.52      2.17 o
  -6   6   2       35.97       32.37      1.36 o
  -5   6   2      900.56      876.39      5.03 o
  -4   6   2       20.93       18.74      1.13 o
  -3   6   2      214.07      210.94      2.58 o
  -2   6   2       20.96       17.76      1.13 o
  -1   6   2      635.09      603.04      4.25 o
   0   6   2     3006.04     3109.32     28.16 o
   1   6   2      209.16      197.72      3.96 o
   2   6   2       56.52       52.37      0.75 o
   3   6   2       93.75       84.51      2.51 o
   4   6   2        5.46        5.12      1.58 o
   5   6   2       88.60       93.65      1.53 o
   6   6   2      333.46      340.01      4.42 o
  -7   7   2       10.11        4.65      1.36 o
  -6   7   2      252.49      237.30      3.02 o
  -5   7   2       47.45       32.72      1.47 o
  -4   7   2       58.57       57.09      1.66 o
  -3   7   2      257.14      266.38      3.11 o
  -2   7   2       41.27       36.45      1.53 o
  -1   7   2      335.99      319.01      3.44 o
   0   7   2     6501.72     7083.61     62.48 o
   1   7   2      100.19      101.75      1.41 o
   2   7   2      120.32      115.48      1.59 o
   3   7   2      564.67      574.09      3.08 o
   4   7   2      217.45      225.42      2.15 o
   5   7   2      519.84      530.34      3.40 o
  -7   8   2       12.28       11.36      1.40 o
  -6   8   2      181.47      174.16      2.84 o
  -5   8   2       23.40       26.35      1.57 o
  -4   8   2      995.89     1025.83      6.30 o
  -3   8   2      204.10      215.14      3.07 o
  -2   8   2        0.00        0.11      1.27 o
  -1   8   2      175.64      155.07      2.71 o
   0   8   2       49.91       49.25      2.19 o
   1   8   2       33.17       30.95      1.54 o
   2   8   2      141.77      140.37      2.69 o
   3   8   2       49.08       36.01      1.76 o
   4   8   2      487.78      520.12      5.09 o
  -7   9   2       42.77       35.38      1.73 o
  -6   9   2      125.25      120.89      2.58 o
  -5   9   2       17.19       18.58      1.49 o
  -4   9   2      713.53      732.26      5.76 o
  -3   9   2       38.13       33.54      1.80 o
  -2   9   2        3.07        2.37      1.58 o
  -1   9   2       33.40       30.01      1.68 o
   0   9   2        7.10        6.00      0.91 o
   1   9   2       65.17       60.00      1.35 o
   2   9   2        6.74        9.19      1.69 o
   3   9   2       58.93       59.36      2.15 o
  -5  10   2      645.50      681.51      5.96 o
  -4  10   2      119.10      113.52      2.72 o
  -3  10   2       92.19      101.95      2.63 o
  -2  10   2      303.36      320.87      4.22 o
  -1  10   2        6.67        8.66      1.68 o
   0  10   2      443.70      468.19      9.33 o
   1  10   2      561.08      610.35      5.83 o
  -1 -12   3       13.13       15.57      1.20 o
   0 -12   3       19.65       21.03      1.24 o
   1 -12   3       84.59       83.67      2.30 o
   2 -12   3       55.19       53.09      1.60 o
   3 -12   3      438.00      476.35      7.63 o
  -3 -11   3       99.02      108.50      3.09 o
  -2 -11   3       11.27       11.05      1.05 o
  -1 -11   3      153.12      151.86      2.03 o
   0 -11   3      139.24      127.52      3.92 o
   1 -11   3      156.39      146.66      2.08 o
   2 -11   3        1.24        3.53      1.23 o
   3 -11   3        0.88       -0.14      1.16 o
   4 -11   3       59.51       57.23      1.56 o
   5 -11   3      217.25      222.01      4.32 o
  -4 -10   3      430.93      469.22      8.67 o
  -3 -10   3       13.60       13.20      0.99 o
  -2 -10   3      262.04      272.88      2.44 o
  -1 -10   3      406.06      391.05      2.88 o
   0 -10   3       22.86       22.20      2.10 o
   1 -10   3      993.79      954.71      4.44 o
   2 -10   3      179.46      166.80      2.07 o
   3 -10   3      386.74      390.85      4.34 o
   4 -10   3     1132.97     1176.42      5.18 o
   5 -10   3       10.65       10.24      1.14 o
   6 -10   3      321.86      353.83      5.56 o
  -4  -9   3       22.40       19.27      1.62 o
  -3  -9   3       47.34       51.57      1.22 o
  -2  -9   3       51.15       50.27      2.80 o
  -1  -9   3       16.92       17.22      0.96 o
   0  -9   3       27.52       22.82      1.46 o
   1  -9   3       77.61       67.01      1.37 o
   2  -9   3       14.48       14.37      1.82 o
   3  -9   3      417.43      404.12      5.73 o
   4  -9   3        4.07        7.91      0.99 o
   5  -9   3        4.83        5.22      1.15 o
   6  -9   3      161.61      165.01      3.02 o
   7  -9   3       25.72       22.57      1.68 o
  -6  -8   3      229.00      202.86      3.25 o
  -4  -8   3       63.78       60.50      1.27 o
  -3  -8   3      325.61      317.11      6.80 o
  -2  -8   3      174.27      167.57      5.32 o
  -1  -8   3      274.82      249.87      2.03 o
   0  -8   3     3315.17     3313.72     38.86 o
   1  -8   3       34.17       29.18      1.00 o
   2  -8   3      683.78      673.63      3.31 o
   3  -8   3      277.25      270.88      7.61 o
   4  -8   3        0.24        0.96      0.62 o
   5  -8   3      818.75      842.89     25.26 o
   6  -8   3        5.57        8.60      1.26 o
   7  -8   3      219.92      221.37      3.26 o
   8  -8   3     1064.54     1152.09      7.13 o
  -7  -7   3      173.21      162.97      7.95 o
  -6  -7   3      131.32      116.66      2.53 o
  -5  -7   3       71.90       70.14      1.10 o
  -4  -7   3      340.79      364.15      7.46 o
  -3  -7   3      427.77      407.93      2.34 o
  -2  -7   3      183.98      170.82      1.56 o
  -1  -7   3      462.44      514.06     10.35 o
   0  -7   3      606.20      569.19      3.58 o
   1  -7   3      177.84      175.13      4.51 o
   2  -7   3      353.69      352.49     10.01 o
   3  -7   3       49.18       54.17      2.49 o
   4  -7   3      976.14     1042.61     29.36 o
   5  -7   3      105.08      103.56      1.42 o
   6  -7   3       66.29       61.64      1.16 o
   7  -7   3       82.60       86.97      1.42 o
   8  -7   3        2.37        3.58      0.99 o
  -8  -6   3        0.17        0.32      1.24 o
  -7  -6   3      186.31      187.28      8.21 o
  -6  -6   3       34.76       33.03      1.65 o
  -5  -6   3       68.37       65.12      1.55 o
  -4  -6   3     4796.20     5161.36     29.88 o
  -3  -6   3       84.19       79.16      1.05 o
  -2  -6   3     1361.91     1440.65     19.61 o
  -1  -6   3     1806.21     1873.52     37.19 o
   0  -6   3      317.52      325.15      7.32 o
   1  -6   3     4139.53     4513.22     79.51 o
   2  -6   3      175.80      169.80      2.75 o
   3  -6   3      966.96      992.97     16.15 o
   4  -6   3     6996.54     7196.17     67.57 o
   5  -6   3       77.29       73.59      1.10 o
   6  -6   3        3.61        3.63      1.01 o
   7  -6   3       30.52       26.59      1.47 o
   8  -6   3       58.91       59.90      1.93 o
  -8  -5   3      185.17      183.34     16.37 o
  -7  -5   3       39.65       36.63      1.84 o
  -6  -5   3        1.53        1.28      0.76 o
  -5  -5   3      154.09      156.38      1.29 o
  -4  -5   3        8.81       11.00      0.77 o
  -3  -5   3       30.43       28.64      2.08 o
  -2  -5   3     1180.32     1182.17      7.56 o
  -1  -5   3        0.04        1.59      0.59 o
   0  -5   3        6.42        4.49      0.50 o
   1  -5   3        0.02        2.14      0.42 o
   2  -5   3     1545.15     1838.51     36.63 o
   3  -5   3       32.35       30.95      0.69 o
   4  -5   3       36.34       29.07      1.13 o
   5  -5   3     1130.11     1175.25     10.94 o
   6  -5   3        0.34        0.97      0.85 o
   7  -5   3        4.31        4.01      0.93 o
   8  -5   3      127.75      125.33      1.76 o
  -9  -4   3        4.58        6.47      1.39 o
  -8  -4   3     1312.45     1403.58     63.18 o
  -7  -4   3        6.03        5.47      1.43 o
  -6  -4   3      877.33      895.93     68.76 o
  -5  -4   3      383.27      391.82      5.97 o
  -4  -4   3       85.14       83.32      3.34 o
  -3  -4   3      146.45      132.18      2.15 o
  -2  -4   3      592.04      559.14      7.54 o
  -1  -4   3       23.01       25.64      0.87 o
   0  -4   3    10812.85    12103.29     35.79 o
   1  -4   3      897.33      991.61     14.31 o
   2  -4   3     1084.04     1161.24     11.54 o
   3  -4   3     2251.21     2506.64     18.41 o
   4  -4   3      183.05      190.92      4.58 o
   5  -4   3      818.35      802.14      7.17 o
   6  -4   3       15.49       14.41      0.78 o
   7  -4   3       15.30       16.12      0.91 o
   8  -4   3      326.68      315.94     13.65 o
   9  -4   3      143.06      153.92      3.66 o
  -9  -3   3      246.05      235.07      8.11 o
  -8  -3   3      326.89      319.15     13.69 o
  -7  -3   3      102.84      106.20      9.54 o
  -6  -3   3       38.94       45.34      3.90 o
  -5  -3   3      136.91      141.10      3.58 o
  -4  -3   3     2642.10     2882.47     37.06 o
  -3  -3   3     2082.69     2393.42     24.26 o
  -2  -3   3      284.26      278.82      5.93 o
  -1  -3   3     1659.24     1679.10     70.26 o
   0  -3   3        5.52        5.94      0.55 o
   1  -3   3     1098.78     1223.02     24.23 o
   2  -3   3      723.61      799.74      5.03 o
   3  -3   3      387.00      367.23      4.35 o
   4  -3   3       41.32       44.66      1.23 o
   5  -3   3      133.45      121.51      3.85 o
   6  -3   3       96.10      104.19      2.70 o
   7  -3   3      842.94      820.57     26.46 o
   8  -3   3        2.46        0.98      1.07 o
   9  -3   3      286.73      315.82     24.41 o
  -9  -2   3      681.73      713.62     47.12 o
  -8  -2   3       49.74       48.17      1.45 o
  -7  -2   3      235.79      230.56     18.00 o
  -6  -2   3      137.01      139.47      7.56 o
  -5  -2   3      299.68      307.83     19.31 o
  -4  -2   3     6035.43     6569.03    245.57 o
  -3  -2   3        5.44        6.89      1.26 o
  -2  -2   3     4707.56     5224.22    154.97 o
  -1  -2   3      417.38      468.64      6.23 o
   0  -2   3     1061.68     1219.06      2.53 o
   1  -2   3     1696.77     1784.31     18.37 o
   2  -2   3      371.77      360.31      8.45 o
   3  -2   3     1974.09     2293.90     15.59 o
   4  -2   3      239.92      200.41      1.91 o
   5  -2   3      407.04      384.35      8.70 o
   6  -2   3     1231.15     1186.25     45.98 o
   7  -2   3       40.72       35.65      1.17 o
   8  -2   3      518.61      510.22     25.82 o
   9  -2   3       58.15       60.54      1.65 o
  -9  -1   3       19.83       21.61      1.31 o
  -8  -1   3      148.54      151.21      9.20 o
  -7  -1   3      643.74      626.69     26.51 o
  -6  -1   3      730.49      734.16     39.42 o
  -5  -1   3     1282.76     1313.27     68.67 o
  -4  -1   3       64.61       66.63      1.59 o
  -3  -1   3     2573.34     2861.46     88.75 o
  -2  -1   3      662.93      705.61     30.86 o
  -1  -1   3        1.17        9.55      0.52 o
   0  -1   3     1744.16     2002.72     21.09 o
   1  -1   3      228.96      252.14      5.77 o
   2  -1   3        0.17        0.05      0.26 o
   3  -1   3     1667.69     1875.88     10.48 o
   4  -1   3       63.05       62.95      1.45 o
   5  -1   3      372.29      369.10      3.43 o
   6  -1   3      284.24      268.08      6.24 o
   7  -1   3      161.21      153.90      7.64 o
   8  -1   3       72.32       77.63      5.92 o
  -9   0   3       52.11       50.54      2.43 o
  -8   0   3        0.57       27.77     14.68 o
  -7   0   3       62.97       67.12      2.17 o
  -6   0   3      458.46      410.76      3.46 o
  -5   0   3      134.16      133.44      5.56 o
  -4   0   3     1820.70     1978.23    106.40 o
  -3   0   3       42.27       40.29      1.16 o
  -2   0   3       73.13       62.03      1.03 o
  -1   0   3     3207.14     3632.85     30.98 o
   0   0   3      250.65      288.16      3.85 o
   1   0   3      214.92      217.72      5.91 o
   2   0   3    10639.13    11346.32    197.28 o
   3   0   3       19.37       22.02      0.90 o
   4   0   3      762.33      756.20      5.57 o
   5   0   3      256.43      245.61      3.96 o
   6   0   3        5.36        4.67      1.15 o
   7   0   3      607.02      605.64     25.94 o
   8   0   3       77.32       73.90      4.36 o
 -10   1   3       64.52       73.72      1.78 o
  -9   1   3      101.85       90.87      1.73 o
  -8   1   3       68.06       69.90      4.58 o
  -7   1   3      208.20      190.11      2.90 o
  -6   1   3       11.62       12.96      1.06 o
  -5   1   3      786.27      830.43     37.75 o
  -4   1   3      345.64      401.60     19.48 o
  -3   1   3      148.17      156.12      7.46 o
  -2   1   3     2938.12     3230.43     49.62 o
  -1   1   3     1563.34     1671.63     10.93 o
   0   1   3      169.08      157.82      1.13 o
   1   1   3       13.06       13.50      0.52 o
   2   1   3      307.19      282.13      2.38 o
   3   1   3       19.11       21.85      0.66 o
   4   1   3     1328.13     1391.18     13.68 o
   5   1   3       49.51       42.23      1.66 o
   6   1   3       96.25       95.19      2.06 o
   7   1   3       14.57       15.39      1.35 o
   8   1   3        1.16        0.14      1.19 o
 -10   2   3     1013.37     1121.80     51.76 o
  -9   2   3       46.15       51.23      3.50 o
  -8   2   3      266.23      259.48     10.42 o
  -7   2   3      717.22      706.72     29.27 o
  -6   2   3       97.26       98.11      2.66 o
  -5   2   3     1093.20     1103.20     48.86 o
  -4   2   3     1669.56     1806.26     88.25 o
  -3   2   3      142.07      132.41      1.36 o
  -2   2   3    10615.18    11234.47     48.15 o
  -1   2   3       82.17       70.30      1.21 o
   0   2   3     2445.92     2745.49     17.03 o
   1   2   3     4247.23     4934.58     26.38 o
   2   2   3      574.62      614.72      2.41 o
   3   2   3     2144.32     2262.86     11.30 o
   4   2   3      147.26      140.06      1.47 o
   5   2   3      428.60      422.43      5.41 o
   6   2   3     3623.81     4030.39      8.41 o
   7   2   3      105.61      107.00      1.64 o
   8   2   3      103.30      103.21      4.44 o
  -9   3   3        5.11        4.80      1.20 o
  -8   3   3       54.55       55.21      1.31 o
  -7   3   3       97.78       99.87      1.68 o
  -6   3   3      276.21      230.35      4.18 o
  -5   3   3       10.42        3.61      0.85 o
  -4   3   3        0.54        1.36      0.67 o
  -3   3   3     1045.83     1120.13      4.27 o
  -2   3   3       83.61       80.72      1.33 o
  -1   3   3       30.04       34.70      1.11 o
   0   3   3     2470.21     2772.07     16.36 o
   1   3   3       31.84       33.27      1.00 o
   2   3   3      389.88      338.66      1.91 o
   3   3   3      237.98      222.19      1.73 o
   4   3   3       30.18       29.87      0.88 o
   5   3   3        1.90        1.83      0.82 o
   6   3   3      337.74      329.58      6.00 o
   7   3   3      417.06      434.39      5.88 o
  -9   4   3       14.43       12.44      1.03 o
  -8   4   3      144.99      139.41      5.93 o
  -7   4   3      136.76      133.55      2.47 o
  -6   4   3     2453.71     2757.05     47.31 o
  -5   4   3      420.48      421.08      8.21 o
  -4   4   3      452.56      421.35      2.57 o
  -3   4   3     1419.91     1414.23      5.40 o
  -2   4   3        0.72        1.56      0.93 o
  -1   4   3     2004.84     2220.86      7.06 o
   0   4   3      876.12      922.22     10.21 o
   1   4   3       19.77       22.02      0.60 o
   2   4   3     5363.38     5475.46     28.62 o
   3   4   3        3.49        4.15      0.70 o
   4   4   3       67.81       60.64      2.11 o
   5   4   3      499.47      487.69      4.13 o
   6   4   3      125.26      135.05      1.89 o
   7   4   3       69.07       77.14      3.27 o
  -9   5   3      192.57      210.04      3.41 o
  -8   5   3       39.26       41.37      1.84 o
  -7   5   3      952.24      948.85      4.95 o
  -6   5   3       24.15       23.69      1.06 o
  -5   5   3        7.33        5.68      0.91 o
  -4   5   3       73.63       67.39      1.56 o
  -3   5   3       28.07       21.29      1.13 o
  -2   5   3     1291.59     1296.82      5.81 o
  -1   5   3     1731.87     1747.14      6.89 o
   0   5   3      130.24      116.23      1.14 o
   1   5   3      628.70      614.58     15.41 o
   2   5   3        8.71        9.05      0.47 o
   3   5   3       61.07       55.92      1.08 o
   4   5   3      290.97      261.12      7.70 o
   5   5   3        0.00        0.93      1.06 o
   6   5   3       11.30       10.69      0.99 o
  -7   6   3      992.16      998.85      5.53 o
  -6   6   3       63.63       60.54      1.58 o
  -5   6   3      211.53      201.49      2.57 o
  -4   6   3      268.85      265.98      2.93 o
  -3   6   3      109.89      103.26      1.98 o
  -2   6   3     3928.10     4210.36     11.31 o
  -1   6   3       15.39       17.64      1.36 o
   0   6   3      725.52      759.87     18.73 o
   1   6   3      197.82      196.09      1.51 o
   2   6   3      338.45      331.28      8.33 o
   3   6   3      709.20      725.23      6.92 o
   4   6   3       38.23       35.81      2.93 o
   5   6   3      184.05      160.87      2.74 o
  -7   7   3       48.39       45.65      1.63 o
  -6   7   3       69.25       77.19      1.96 o
  -5   7   3      488.83      509.71      4.30 o
  -4   7   3       11.53       12.23      1.17 o
  -3   7   3      190.18      193.42      2.76 o
  -2   7   3        1.81        6.63      1.23 o
  -1   7   3      260.64      261.35      3.26 o
   0   7   3       66.87       71.35      1.92 o
   1   7   3       47.60       47.02      1.14 o
   2   7   3       41.38       34.01      1.62 o
   3   7   3      196.66      208.06      3.21 o
   4   7   3       32.64       32.51      1.10 o
   5   7   3      273.89      296.46      2.70 o
  -7   8   3        1.89        0.45      1.38 o
  -6   8   3      236.60      253.30      3.38 o
  -5   8   3       39.87       44.50      1.81 o
  -4   8   3      840.49      867.90      5.99 o
  -3   8   3       67.78       64.17      1.98 o
  -2   8   3       27.57       28.02      1.57 o
  -1   8   3      356.59      333.81      3.96 o
   0   8   3        0.58       -0.37      1.47 o
   1   8   3        6.26        6.25      0.85 o
   2   8   3        6.26        2.83      1.42 o
   3   8   3       16.97       15.47      1.53 o
  -6   9   3      270.94      275.70      3.74 o
  -5   9   3      145.32      134.22      2.75 o
  -4   9   3        2.54        3.97      1.55 o
  -3   9   3        1.03        0.75      1.49 o
  -2   9   3       23.48       20.55      1.52 o
  -1   9   3      215.73      212.24      3.41 o
   0   9   3       60.57       59.44      1.86 o
   1   9   3       36.94       41.41      1.97 o
   2   9   3        3.13        2.35      1.65 o
  -4  10   3       11.04       12.20      1.66 o
  -3  10   3      126.17      140.91      3.06 o
  -2  10   3        5.44        3.68      1.66 o
  -1  10   3        0.24        2.87      1.12 o
   0  10   3     1574.52     1741.51     21.51 o
  -1 -12   4       21.51       20.36      1.21 o
   0 -12   4      165.31      160.52      2.23 o
   1 -12   4       43.32       41.38      1.67 o
   2 -12   4       98.36       83.06      3.99 o
   3 -12   4      187.43      188.55      4.20 o
  -3 -11   4      262.24      265.21      3.51 o
  -2 -11   4      150.58      152.16      2.03 o
  -1 -11   4      613.09      608.15      7.78 o
   0 -11   4       26.32       25.80      1.17 o
   1 -11   4        3.17        2.80      1.16 o
   2 -11   4     1429.96     1453.74     15.68 o
   3 -11   4       17.31       19.22      1.22 o
   4 -11   4      341.96      358.74      3.91 o
   5 -11   4      170.78      170.47      2.37 o
  -4 -10   4       28.12       30.29      1.36 o
  -3 -10   4       24.61       20.83      2.10 o
  -2 -10   4       17.40       15.86      0.98 o
  -1 -10   4       41.66       34.32      2.18 o
   0 -10   4        2.16        2.28      1.00 o
   1 -10   4       53.18       48.63      1.78 o
   2 -10   4      321.84      331.82      2.77 o
   3 -10   4      633.68      657.87      3.83 o
   4 -10   4        1.68        1.15      1.07 o
   5 -10   4       15.46       14.52      2.05 o
   6 -10   4       24.86       25.53      1.86 o
  -6  -9   4       63.70       58.86      2.09 o
  -5  -9   4      115.85      106.02      7.02 o
  -4  -9   4      205.00      203.07      1.99 o
  -3  -9   4      273.81      272.95      6.84 o
  -2  -9   4     2197.20     2205.77      6.11 o
  -1  -9   4       88.93       91.04      1.47 o
   0  -9   4        7.07        6.77      1.08 o
   1  -9   4     1042.85     1039.38      5.67 o
   2  -9   4       10.93        8.61      0.59 o
   3  -9   4      111.99      114.74      4.58 o
   4  -9   4        0.14        0.32      1.36 o
   5  -9   4        1.47        0.82      1.25 o
   6  -9   4      736.73      728.28      5.73 o
   7  -9   4        7.12        5.08      1.44 o
  -6  -8   4        9.56        5.41      1.58 o
  -5  -8   4        5.59        5.05      0.85 o
  -4  -8   4       70.98       72.68      1.57 o
  -3  -8   4      196.04      204.52      3.74 o
  -2  -8   4      328.32      295.84      2.68 o
  -1  -8   4     1308.65     1287.77     19.29 o
   0  -8   4      102.86      103.31      1.45 o
   1  -8   4       84.35       81.31      2.08 o
   2  -8   4        4.75        7.01      0.86 o
   3  -8   4       16.58       12.49      0.68 o
   4  -8   4        3.79        1.41      0.67 o
   5  -8   4      214.65      193.58      7.21 o
   6  -8   4        5.85        4.65      0.84 o
   7  -8   4      938.71     1048.91     20.08 o
  -7  -7   4       45.40       40.41      1.90 o
  -6  -7   4      866.97      914.78     53.43 o
  -5  -7   4       13.66       10.79      0.77 o
  -4  -7   4       38.91       37.82      0.76 o
  -3  -7   4      766.69      752.34      3.11 o
  -2  -7   4        0.17        0.22      0.71 o
  -1  -7   4     1468.54     1524.88     13.69 o
   0  -7   4      295.55      284.11      3.26 o
   1  -7   4      810.16      807.92     13.79 o
   2  -7   4     1329.71     1363.88     34.99 o
   3  -7   4       73.58       68.76      3.35 o
   4  -7   4     1737.77     1856.29     18.39 o
   5  -7   4        4.39        2.74      0.67 o
   6  -7   4       96.30       95.96      4.49 o
   7  -7   4        0.06        0.78      0.80 o
   8  -7   4        0.66        1.45      1.50 o
  -8  -6   4       22.77       21.80      1.32 o
  -7  -6   4      403.06      370.31      4.18 o
  -6  -6   4        1.14        2.86      0.81 o
  -5  -6   4      228.62      231.00      9.35 o
  -4  -6   4        0.40        1.21      0.53 o
  -3  -6   4       42.03       36.88      1.02 o
  -2  -6   4     1158.00     1187.64      3.54 o
  -1  -6   4       22.29       19.77      0.73 o
   0  -6   4      149.03      165.12      3.54 o
   1  -6   4      283.32      253.12      4.65 o
   2  -6   4       39.84       45.27      1.41 o
   3  -6   4     2019.57     2053.53     17.06 o
   4  -6   4     2131.35     2223.73     21.09 o
   5  -6   4       34.91       30.43      0.64 o
   6  -6   4        5.01        5.33      0.70 o
   7  -6   4       67.17       70.18      2.37 o
   8  -6   4       13.91       17.95      1.54 o
  -8  -5   4      109.40      100.56      2.57 o
  -7  -5   4        0.69        1.50      1.41 o
  -6  -5   4        6.68        7.83      1.11 o
  -5  -5   4      448.63      431.72     25.78 o
  -4  -5   4       10.94       11.26      0.97 o
  -3  -5   4      712.59      699.83      7.67 o
  -2  -5   4      469.68      432.10      9.46 o
  -1  -5   4      388.33      340.66      8.46 o
   0  -5   4     7994.77     8795.07     99.66 o
   1  -5   4      975.12     1073.36      3.10 o
   2  -5   4     1398.10     1496.62     24.63 o
   3  -5   4      385.49      370.90      6.90 o
   4  -5   4        3.49        2.47      0.52 o
   5  -5   4      191.12      194.00      5.53 o
   6  -5   4      283.40      274.16      6.64 o
   7  -5   4       74.47       70.82      1.34 o
   8  -5   4      560.70      581.32     23.85 o
  -9  -4   4        2.91       -0.01      1.33 o
  -8  -4   4      149.87      129.25      2.77 o
  -7  -4   4       38.90       42.32      4.46 o
  -6  -4   4        9.44       11.50      1.93 o
  -5  -4   4       61.31       60.15      3.62 o
  -4  -4   4      266.23      264.22      5.19 o
  -3  -4   4      135.83      113.20      2.46 o
  -2  -4   4       86.05       74.18      3.33 o
  -1  -4   4     1467.95     1460.56     36.65 o
   0  -4   4      647.40      662.09      7.69 o
   1  -4   4       68.07       77.10      0.88 o
   2  -4   4     3834.46     4217.56     23.69 o
   3  -4   4        5.36        7.00      0.39 o
   4  -4   4        3.16        3.94      0.47 o
   5  -4   4      456.90      451.72      9.90 o
   6  -4   4        1.42        1.39      0.54 o
   7  -4   4       75.41       74.33      2.98 o
   8  -4   4      642.10      672.42     25.25 o
  -9  -3   4      343.19      356.14     16.61 o
  -8  -3   4       34.89       30.60      1.76 o
  -7  -3   4        1.11        0.26      0.83 o
  -6  -3   4        5.16        6.63      0.94 o
  -5  -3   4        9.30        6.76      1.63 o
  -4  -3   4    13763.43    14529.08    411.29 o
  -3  -3   4     1377.80     1480.74     24.81 o
  -2  -3   4      278.17      261.23     15.05 o
  -1  -3   4     3326.34     3641.07     46.46 o
   0  -3   4       12.31       16.34      0.65 o
   1  -3   4     4528.22     5175.10     63.65 o
   2  -3   4     1497.21     1741.01     34.35 o
   3  -3   4      389.20      355.59      1.72 o
   4  -3   4     4465.56     4686.04     44.79 o
   5  -3   4       84.74       82.82      2.37 o
   6  -3   4      482.15      444.69      7.83 o
   7  -3   4       65.97       59.55      1.35 o
   8  -3   4       24.88       28.08      2.78 o
  -9  -2   4        2.43        6.11      1.15 o
  -8  -2   4      164.75      171.42     13.11 o
  -7  -2   4       69.77       71.76      4.76 o
  -6  -2   4       16.41       14.73      0.78 o
  -5  -2   4      365.27      375.68     13.85 o
  -4  -2   4     2184.76     2395.81     78.93 o
  -3  -2   4       58.05       52.92      3.11 o
  -2  -2   4      483.05      450.96     24.06 o
  -1  -2   4        9.38        7.87      0.52 o
   0  -2   4        1.60        3.88      1.22 o
   1  -2   4      767.28      817.37     22.20 o
   2  -2   4       40.84       51.52      1.38 o
   3  -2   4      319.61      350.50      6.21 o
   4  -2   4     1231.86     1281.80     24.66 o
   5  -2   4      306.74      294.49      9.63 o
   6  -2   4       96.93       95.32      3.52 o
   7  -2   4      148.23      141.63      3.68 o
   8  -2   4       66.89       67.45      3.13 o
  -9  -1   4        0.90        0.37      1.16 o
  -8  -1   4     1392.33     1392.42    111.07 o
  -7  -1   4      691.83      685.18     49.01 o
  -6  -1   4      489.96      488.21     20.26 o
  -5  -1   4      965.11      871.08     27.49 o
  -4  -1   4      696.17      745.37     31.48 o
  -3  -1   4     1583.38     1622.31     68.26 o
  -2  -1   4      415.83      402.59      8.26 o
  -1  -1   4        0.10        0.26      0.38 o
   0  -1   4    27390.87    30471.27    625.49 o
   1  -1   4       23.52       19.90      0.56 o
   2  -1   4      232.90      243.68      6.03 o
   3  -1   4     2273.98     2498.06     12.04 o
   4  -1   4       83.01       80.00      1.14 o
   5  -1   4      375.18      349.67      3.48 o
   6  -1   4      281.56      279.94      3.44 o
   7  -1   4        0.17        1.68      1.21 o
   8  -1   4      121.50      125.28      9.88 o
  -9   0   4       18.17       14.02      1.15 o
  -8   0   4       77.37       78.64      1.57 o
  -7   0   4       19.57       17.32      1.38 o
  -6   0   4      145.44      145.52      7.48 o
  -5   0   4      492.52      512.70     12.34 o
  -4   0   4       59.75       70.74      3.55 o
  -3   0   4      256.22      247.26      1.10 o
  -2   0   4        4.20        5.55      0.40 o
  -1   0   4      181.23      165.27      0.86 o
   0   0   4      381.46      452.09      9.19 o
   1   0   4      342.09      308.29      2.79 o
   2   0   4      319.56      372.05      9.23 o
   3   0   4       33.43       32.49      1.25 o
   4   0   4       69.97       60.94      1.04 o
   5   0   4      161.40      154.43      1.65 o
   6   0   4       71.73       69.66      1.99 o
   7   0   4      168.93      168.81      3.01 o
   8   0   4       70.97       70.84      1.68 o
 -10   1   4       32.10       29.79      1.43 o
  -9   1   4     1018.63     1075.87     22.04 o
  -8   1   4       75.04       67.39      3.91 o
  -7   1   4      359.48      337.37      3.52 o
  -6   1   4      775.53      734.61      4.70 o
  -5   1   4      119.25      121.59      1.95 o
  -4   1   4     3415.55     3345.99    129.17 o
  -3   1   4     2338.51     2561.13     36.07 o
  -2   1   4       31.03       34.13      2.16 o
  -1   1   4     4199.05     4740.64     31.82 o
   0   1   4      247.85      268.51      1.39 o
   1   1   4     2750.29     3074.26     20.03 o
   2   1   4      229.52      211.35      1.52 o
   3   1   4       14.91       11.65      0.63 o
   4   1   4     2074.63     2120.38      6.44 o
   5   1   4       18.21       17.57      0.87 o
   6   1   4     1940.09     2045.23      6.17 o
   7   1   4       73.56       73.43      2.80 o
   8   1   4       13.47       15.13      1.84 o
  -9   2   4       30.27       28.56      2.19 o
  -8   2   4        0.27        0.74      1.04 o
  -7   2   4       84.41       82.93      3.52 o
  -6   2   4        8.52        8.80      0.97 o
  -5   2   4      639.58      640.42     33.32 o
  -4   2   4       43.53       50.65      0.98 o
  -3   2   4     1185.45     1298.00      4.35 o
  -2   2   4        1.03        2.11      0.71 o
  -1   2   4        0.00        2.77      0.62 o
   0   2   4     1841.40     2161.88      6.17 o
   1   2   4       84.50       58.77      7.97 o
   2   2   4      301.24      307.81      1.88 o
   3   2   4     1483.32     1503.42     24.95 o
   4   2   4        8.87       10.16      1.30 o
   5   2   4     1492.82     1538.65      5.16 o
   6   2   4      997.92     1044.75     13.32 o
   7   2   4        1.97        2.94      0.97 o
  -9   3   4        8.12        8.54      1.98 o
  -8   3   4      427.88      463.46     25.19 o
  -7   3   4      203.07      183.87      3.74 o
  -6   3   4      457.30      447.25      4.75 o
  -5   3   4     1343.51      978.46      4.13 o
  -4   3   4        2.31        7.49      0.83 o
  -3   3   4     2153.38     2400.45      6.71 o
  -2   3   4       54.19       57.21      1.23 o
  -1   3   4      506.40      515.57      4.63 o
   0   3   4      492.60      465.20     10.42 o
   1   3   4       32.41       30.82      0.69 o
   2   3   4     1549.34     1526.41      5.84 o
   3   3   4      104.18      100.10      1.32 o
   4   3   4      466.57      451.68      6.54 o
   5   3   4        4.58        4.17      0.86 o
   6   3   4        0.32        0.82      1.52 o
   7   3   4       42.57       42.73      1.79 o
  -9   4   4      301.78      314.58      4.14 o
  -8   4   4       78.35       75.69      2.25 o
  -7   4   4        1.00        1.32      1.33 o
  -6   4   4      249.04      234.79      2.70 o
  -5   4   4        1.27        2.82      1.23 o
  -4   4   4      294.95      297.66      2.68 o
  -3   4   4      276.27      268.38      2.60 o
  -2   4   4      130.88      120.79      1.87 o
  -1   4   4      174.14      151.85      0.96 o
   0   4   4       92.28       95.93      1.33 o
   1   4   4      852.17      867.96     14.70 o
   2   4   4      456.37      445.74      8.25 o
   3   4   4      165.50      152.03      1.62 o
   4   4   4      325.13      311.74      2.41 o
   5   4   4       16.12       15.52      0.90 o
   6   4   4        2.97        2.41      0.99 o
  -7   5   4      326.89      317.33      2.97 o
  -6   5   4      263.83      248.28      2.68 o
  -5   5   4      286.66      274.48      2.82 o
  -4   5   4      139.60      136.14      2.12 o
  -3   5   4       58.99       62.28      1.62 o
  -2   5   4     6830.86     7185.32     57.16 o
  -1   5   4      120.01      102.33      1.93 o
   0   5   4       65.25       59.65      0.80 o
   1   5   4     1213.96     1259.88      9.17 o
   2   5   4       16.18       15.74      0.73 o
   3   5   4      417.92      400.18      5.99 o
   4   5   4      368.95      384.29      2.76 o
   5   5   4        8.04        6.50      0.94 o
  -7   6   4       25.16       24.70      1.24 o
  -6   6   4       44.73       44.74      1.48 o
  -5   6   4        0.63        0.07      1.05 o
  -4   6   4       18.13       14.59      1.16 o
  -3   6   4      361.13      358.01      3.54 o
  -2   6   4     1692.97     1778.65      7.75 o
  -1   6   4        2.63        4.97      1.01 o
   0   6   4       51.20       45.36      1.65 o
   1   6   4      159.15      152.80      2.61 o
   2   6   4        7.31        4.82      0.69 o
   3   6   4      226.42      206.71      2.00 o
   4   6   4       46.99       42.30      1.18 o
   5   6   4        3.98        2.18      1.08 o
  -7   7   4        5.81        4.53      1.36 o
  -6   7   4     1461.05     1429.14      7.27 o
  -5   7   4      260.06      260.64      3.27 o
  -4   7   4       41.79       40.33      1.69 o
  -3   7   4     1107.98     1079.17      6.48 o
  -2   7   4       12.37       10.93      1.42 o
  -1   7   4      192.38      188.10      2.91 o
   0   7   4      111.71      109.41      2.37 o
   1   7   4        1.55        2.01      1.40 o
   2   7   4     1835.23     1973.49      9.51 o
   3   7   4       35.44       33.32      1.80 o
   4   7   4       39.04       40.66      1.94 o
  -7   8   4       86.16       83.36      2.19 o
  -6   8   4       30.53       29.66      1.60 o
  -5   8   4        4.71        5.37      1.35 o
  -4   8   4      293.43      293.23      3.73 o
  -3   8   4       25.38       23.49      1.58 o
  -2   8   4        2.04        1.19      1.51 o
  -1   8   4      384.68      398.60      4.43 o
   0   8   4      122.15      119.37      2.64 o
   1   8   4        6.93        5.44      1.54 o
   2   8   4      216.12      221.13      3.64 o
   3   8   4       33.43       36.53      2.01 o
  -5   9   4      155.71      167.44      3.14 o
  -4   9   4      264.56      284.76      3.95 o
  -3   9   4       10.40       11.93      1.56 o
  -2   9   4     1727.93     1894.06      9.82 o
  -1   9   4       71.34       80.89      2.45 o
   0   9   4      117.63      122.12      2.87 o
   1   9   4      422.18      476.30      5.31 o
  -1 -12   5      298.16      314.12     11.50 o
   0 -12   5       83.11       80.64      1.78 o
   1 -12   5       65.86       76.15      2.19 o
   2 -12   5      100.07      105.35      2.01 o
   3 -12   5      174.96      179.79      2.48 o
  -3 -11   5       47.93       53.53      2.01 o
  -2 -11   5       10.49       12.06      0.99 o
  -1 -11   5      456.98      448.92      3.26 o
   0 -11   5      136.76      138.28      2.00 o
   1 -11   5     1017.19     1098.77     12.74 o
   2 -11   5      465.59      465.39      5.10 o
   3 -11   5        0.02        0.31      1.07 o
   4 -11   5      278.69      304.21      5.21 o
   5 -11   5      137.91      142.85      2.18 o
  -5 -10   5      101.32      108.16      2.40 o
  -4 -10   5       91.06       89.94      2.27 o
  -3 -10   5        1.44        2.14      0.96 o
  -2 -10   5      527.70      534.71      8.92 o
  -1 -10   5      104.73      101.91      1.83 o
   0 -10   5      313.09      298.75      2.85 o
   1 -10   5        0.38       -0.19      1.10 o
   2 -10   5       42.22       40.62      1.61 o
   3 -10   5       46.25       48.72      3.49 o
   4 -10   5       30.94       25.71      1.61 o
   5 -10   5        0.21        0.46      1.62 o
   6 -10   5      273.86      286.69      3.93 o
  -6  -9   5       25.23       18.80      1.56 o
  -5  -9   5      351.87      339.22     25.40 o
  -4  -9   5       12.05       10.06      0.87 o
  -3  -9   5      731.38      727.52      3.56 o
  -2  -9   5      644.42      606.45      3.27 o
  -1  -9   5        2.32        1.92      0.95 o
   0  -9   5      441.03      438.18      2.83 o
   1  -9   5       23.42       21.48      1.12 o
   2  -9   5        8.53        5.95      0.65 o
   3  -9   5      308.24      262.81      7.23 o
   4  -9   5        1.88        1.25      0.77 o
   5  -9   5      388.36      403.30      5.65 o
   6  -9   5      833.77      864.36      6.16 o
  -7  -8   5        0.86        1.19      1.59 o
  -6  -8   5      523.10      575.15     39.11 o
  -5  -8   5        0.86        4.91      3.49 o
  -4  -8   5      102.10      101.07      3.19 o
  -3  -8   5     1630.03     1684.50      9.17 o
  -2  -8   5      144.53      135.60      3.45 o
  -1  -8   5      560.44      524.26      3.44 o
   0  -8   5       11.94        9.55      1.15 o
   1  -8   5       31.06       26.97      0.84 o
   2  -8   5     3870.26     4242.48     48.77 o
   3  -8   5      300.42      287.98      8.57 o
   4  -8   5      245.01      227.50      7.42 o
   5  -8   5        6.71        6.50      0.72 o
   6  -8   5       21.22       20.70      1.31 o
   7  -8   5        0.06        0.49      0.98 o
  -7  -7   5       41.14       38.97      1.89 o
  -6  -7   5      620.86      612.26     38.96 o
  -5  -7   5       96.80       94.96      8.13 o
  -4  -7   5      558.88      556.47      2.69 o
  -3  -7   5      317.35      296.14      6.64 o
  -2  -7   5       89.40       71.97      1.32 o
  -1  -7   5      769.90      719.99      9.25 o
   0  -7   5        4.60        6.59      0.91 o
   1  -7   5      585.53      541.18      3.79 o
   2  -7   5     4753.34     5147.44     83.83 o
   3  -7   5     1050.42     1116.60      5.81 o
   4  -7   5      100.52       89.32      1.28 o
   5  -7   5      271.30      254.63      5.06 o
   6  -7   5      168.83      168.45      1.81 o
   7  -7   5      215.65      230.44      3.31 o
  -8  -6   5       43.62       40.91      2.03 o
  -7  -6   5      396.40      414.46     35.43 o
  -6  -6   5       71.53       68.34      4.96 o
  -5  -6   5        5.72        3.19      1.26 o
  -4  -6   5      249.22      231.04      5.09 o
  -3  -6   5       17.20       18.66      0.55 o
  -2  -6   5     3268.27     3368.26     39.50 o
  -1  -6   5      161.75      138.37      5.55 o
   0  -6   5      523.11      536.37     13.39 o
   1  -6   5     1753.39     1839.31      4.51 o
   2  -6   5       30.34       24.40      1.61 o
   3  -6   5      109.69       98.85      1.25 o
   4  -6   5      475.50      470.11      2.56 o
   5  -6   5       51.04       48.23      1.02 o
   6  -6   5      635.81      640.34      5.92 o
   7  -6   5      291.20      309.66      3.82 o
   8  -6   5       91.18       95.57      2.49 o
  -8  -5   5      112.83      117.80      2.76 o
  -7  -5   5      114.94      104.53      2.35 o
  -6  -5   5        0.10        1.61      0.84 o
  -5  -5   5       59.45       57.38      1.25 o
  -4  -5   5       26.61       25.95      1.64 o
  -3  -5   5       18.30       16.75      0.96 o
  -2  -5   5     1697.03     1656.85     55.97 o
  -1  -5   5       67.61       57.94      0.67 o
   0  -5   5       41.31       46.88      1.39 o
   1  -5   5        8.83        5.90      0.51 o
   2  -5   5      268.58      251.33      3.52 o
   3  -5   5      536.82      521.15      8.95 o
   4  -5   5       26.33       28.18      0.58 o
   5  -5   5      485.95      468.96      9.75 o
   6  -5   5      653.37      675.47      3.13 o
   7  -5   5     1563.79     1719.97      8.78 o
   8  -5   5       75.35       81.06      2.43 o
  -9  -4   5        3.72        2.85      1.34 o
  -8  -4   5       26.93       30.65      3.22 o
  -7  -4   5      119.91      114.10      8.83 o
  -6  -4   5     3559.94     3756.41    199.66 o
  -5  -4   5     1228.66     1238.26     63.28 o
  -4  -4   5      278.73      279.53      7.56 o
  -3  -4   5     1122.23     1070.58      9.89 o
  -2  -4   5      277.15      265.88      8.28 o
  -1  -4   5      226.35      213.21      4.48 o
   0  -4   5      898.49      987.75     10.30 o
   1  -4   5      686.63      730.52      6.33 o
   2  -4   5      826.78      839.39     82.14 o
   3  -4   5      148.13      146.11      1.36 o
   4  -4   5       17.18       15.46      0.50 o
   5  -4   5      598.53      604.32      5.93 o
   6  -4   5       16.57       17.18      1.36 o
   7  -4   5       49.81       44.42      1.24 o
   8  -4   5        8.90        7.41      1.13 o
  -9  -3   5        2.29        3.54      1.38 o
  -8  -3   5        0.66       -0.13      0.93 o
  -7  -3   5        0.18        0.19      0.80 o
  -6  -3   5     1148.71     1161.30     54.52 o
  -5  -3   5      824.18      829.17     36.80 o
  -4  -3   5     1040.06     1057.69     65.16 o
  -3  -3   5       55.96       46.61      2.30 o
  -2  -3   5     1935.21     2033.88     76.91 o
  -1  -3   5      318.21      326.69      5.50 o
   0  -3   5        5.45        4.65      0.46 o
   1  -3   5     2355.81     2752.19     18.73 o
   2  -3   5       93.11       77.62      1.44 o
   3  -3   5     1926.98     2022.22     28.75 o
   4  -3   5     1676.18     1733.00     22.91 o
   5  -3   5        0.53        1.20      0.45 o
   6  -3   5     1059.64     1018.85     42.68 o
   7  -3   5      131.23      126.16      2.68 o
   8  -3   5      282.19      289.37      8.39 o
  -9  -2   5      118.59      120.78      6.08 o
  -8  -2   5      155.38      163.06     11.80 o
  -7  -2   5      388.73      377.41     15.28 o
  -6  -2   5       56.45       61.29      1.60 o
  -5  -2   5       15.05       15.21      1.18 o
  -4  -2   5       75.76       77.29      3.19 o
  -3  -2   5      133.20      120.42      4.23 o
  -2  -2   5      940.73      906.32     15.44 o
  -1  -2   5       26.76       30.58      1.75 o
   0  -2   5      369.48      345.28      1.63 o
   1  -2   5      826.91      950.94     24.88 o
   2  -2   5       25.68       25.58      0.70 o
   3  -2   5       23.11       23.07      0.52 o
   4  -2   5       10.83        9.65      0.40 o
   5  -2   5      369.82      369.34      3.72 o
   6  -2   5      174.23      176.29      2.91 o
   7  -2   5      124.99      121.29      1.82 o
   8  -2   5      514.25      545.18     20.74 o
  -9  -1   5       49.51       46.63      3.66 o
  -8  -1   5       43.31       47.28      1.97 o
  -7  -1   5       22.07       20.61      1.65 o
  -6  -1   5      638.47      638.11     29.93 o
  -5  -1   5       28.58       28.17      2.79 o
  -4  -1   5       53.96       43.25      2.14 o
  -3  -1   5      748.38      774.21      4.68 o
  -2  -1   5      137.49      120.42      3.47 o
  -1  -1   5      312.71      258.66      3.59 o
   0  -1   5     4962.90     5525.93     31.28 o
   1  -1   5      467.94      500.94      2.56 o
   2  -1   5     1713.95     1784.06     19.92 o
   3  -1   5      201.38      191.80      1.79 o
   4  -1   5        0.02       -0.75      0.75 o
   5  -1   5      499.68      471.04      4.21 o
   6  -1   5       27.75       24.51      1.43 o
   7  -1   5      761.08      795.22      6.34 o
   8  -1   5      874.81      927.95     55.07 o
  -9   0   5      403.57      410.32     15.87 o
  -8   0   5      130.65      115.64      2.50 o
  -7   0   5      607.20      569.83      4.58 o
  -6   0   5        0.01        0.18      0.80 o
  -5   0   5      279.58      262.38     11.00 o
  -4   0   5     4845.92     5352.87     21.14 o
  -3   0   5      166.46      160.44      2.54 o
  -2   0   5      268.50      249.19      1.48 o
  -1   0   5     2614.89     2956.70     18.20 o
   0   0   5      623.68      660.63     11.65 o
   1   0   5        4.01        1.87      0.52 o
   2   0   5      932.31      973.91     15.70 o
   3   0   5       82.42       81.06      1.16 o
   4   0   5     3446.67     3653.96     16.91 o
   5   0   5       43.97       41.97      2.49 o
   6   0   5       23.35       18.97      2.09 o
   7   0   5        2.43        2.89      1.43 o
  -9   1   5        3.37        2.81      1.66 o
  -8   1   5       27.55       27.95      1.69 o
  -7   1   5      253.89      248.87      3.20 o
  -6   1   5      288.16      275.25      3.06 o
  -5   1   5      246.86      247.16      7.66 o
  -4   1   5     2131.35     2192.14      6.83 o
  -3   1   5        3.72        3.63      1.26 o
  -2   1   5     2901.80     3300.41     22.90 o
  -1   1   5     1657.96     1871.18     18.59 o
   0   1   5       41.16       43.20      1.44 o
   1   1   5     2946.12     3203.49     12.64 o
   2   1   5        5.52        3.19      0.61 o
   3   1   5      669.82      642.19      4.91 o
   4   1   5     4530.43     4851.61     11.94 o
   5   1   5       41.07       41.08      1.14 o
   6   1   5        6.23        5.14      0.94 o
   7   1   5       22.40       21.92      1.08 o
  -9   2   5        0.01        0.04      1.23 o
  -8   2   5      745.90      761.87     15.83 o
  -7   2   5       76.61       65.35      1.90 o
  -6   2   5      147.64      147.31      1.24 o
  -5   2   5     2380.25     2559.68      6.09 o
  -4   2   5       30.25       27.77      0.84 o
  -3   2   5      842.76      901.46      3.99 o
  -2   2   5     1225.53     1357.10     30.69 o
  -1   2   5        8.40        8.02      0.56 o
   0   2   5     3857.71     3946.07     56.09 o
   1   2   5      720.75      688.10      2.73 o
   2   2   5       48.34       44.75      1.07 o
   3   2   5        0.25        0.10      0.67 o
   4   2   5        9.76        8.13      0.77 o
   5   2   5       15.09       13.09      1.21 o
   6   2   5       84.16       88.65      4.58 o
   7   2   5       13.15       12.99      2.06 o
  -9   3   5        4.80        4.57      1.61 o
  -8   3   5      434.31      446.96     18.01 o
  -7   3   5        9.15       14.27      1.77 o
  -6   3   5      473.47      435.06      2.88 o
  -5   3   5        2.94        0.60      0.90 o
  -4   3   5        4.26        5.36      0.73 o
  -3   3   5        1.84       12.79      0.83 o
  -2   3   5      362.75      362.64      2.97 o
  -1   3   5        4.33        3.02      0.82 o
   0   3   5     1583.84     1588.45      6.13 o
   1   3   5        0.27        0.56      0.56 o
   2   3   5      120.79      115.77      2.82 o
   3   3   5     1202.81     1223.69      4.39 o
   4   3   5      221.95      225.94      2.11 o
   5   3   5      126.77      122.06      3.70 o
   6   3   5       28.87       26.07      1.13 o
  -9   4   5      809.24      862.30      6.68 o
  -6   4   5       47.65       53.52      1.32 o
  -5   4   5        5.50        4.57      0.83 o
  -4   4   5     4827.42     5252.11     45.48 o
  -3   4   5     1439.15     1448.86      6.14 o
  -2   4   5      152.68      139.72      2.12 o
  -1   4   5     1365.61     1396.95     34.51 o
   0   4   5        0.50        2.71      0.97 o
   1   4   5      376.63      362.21      2.92 o
   2   4   5      719.30      708.14     12.60 o
   3   4   5       79.40       72.32      1.26 o
   4   4   5      220.74      232.19      5.77 o
   5   4   5      324.02      334.76      2.80 o
   6   4   5      143.16      143.24      2.07 o
  -6   5   5        0.48        0.36      1.06 o
  -5   5   5      227.79      226.59      2.69 o
  -4   5   5      763.56      785.96      4.89 o
  -3   5   5      166.65      164.86      2.40 o
  -2   5   5      544.77      540.85      4.25 o
  -1   5   5      102.29       99.64      2.02 o
   0   5   5      644.51      661.29     15.90 o
   1   5   5       59.55       50.14      0.94 o
   2   5   5       24.97       23.49      0.81 o
   3   5   5      620.98      598.07      5.91 o
   4   5   5      151.83      156.88      1.94 o
   5   5   5      438.02      484.67      8.44 o
  -6   6   5      255.91      256.25      3.07 o
  -5   6   5     1031.10     1043.60      6.02 o
  -4   6   5        8.76        7.46      1.16 o
  -3   6   5       32.39       25.27      1.35 o
  -2   6   5        0.79        1.11      1.14 o
  -1   6   5       12.04       10.78      1.22 o
   0   6   5      339.87      335.56      3.83 o
   1   6   5      374.72      379.15      4.18 o
   2   6   5      290.43      295.81      3.81 o
   3   6   5       63.67       54.65      2.15 o
   4   6   5       22.89       23.13      1.75 o
  -7   7   5        0.20        1.17      1.43 o
  -6   7   5      133.09      135.17      2.55 o
  -5   7   5       22.54       16.92      1.46 o
  -4   7   5      192.88      185.53      2.99 o
  -3   7   5       83.44       85.78      2.17 o
  -2   7   5      130.84      128.06      2.58 o
  -1   7   5       98.79       98.39      2.39 o
   0   7   5        6.05        3.48      1.53 o
   1   7   5      334.54      352.67      4.29 o
   2   7   5      579.22      623.85      5.74 o
   3   7   5       19.46       12.73      1.61 o
  -6   8   5      117.80      121.85      2.59 o
  -5   8   5       83.79       87.21      2.30 o
  -4   8   5      287.82      285.06      3.80 o
  -3   8   5       12.49       13.28      1.49 o
  -2   8   5      538.82      565.99      5.32 o
  -1   8   5      105.20      111.01      2.70 o
   0   8   5       20.90       18.75      1.71 o
   1   8   5      416.09      437.93      5.01 o
  -4   9   5      115.48      124.17      2.89 o
  -3   9   5        0.09        1.31      1.55 o
  -2   9   5      575.86      638.43      6.01 o
  -1   9   5       40.53       42.50      2.09 o
  -1 -12   6      115.95      127.06      3.99 o
   0 -12   6      915.12      978.94     53.07 o
   1 -12   6       29.81       33.22      1.37 o
   2 -12   6      163.10      179.43      2.40 o
   3 -12   6      108.69      110.08      2.05 o
  -3 -11   6       12.29       10.96      1.03 o
  -2 -11   6       35.80       37.08      1.69 o
  -1 -11   6      201.10      205.30      4.35 o
   0 -11   6       15.38       15.09      1.08 o
   1 -11   6      122.22      111.92      1.84 o
   2 -11   6        0.85        1.17      1.10 o
   3 -11   6       37.18       37.10      1.42 o
   4 -11   6      102.15       92.25      2.54 o
  -5 -10   6        4.00        3.00      1.63 o
  -4 -10   6      603.74      643.20      5.39 o
  -3 -10   6        9.49       11.39      0.94 o
  -2 -10   6        6.43        6.29      1.00 o
  -1 -10   6      184.17      178.25      2.04 o
   0 -10   6        5.28        7.67      1.02 o
   1 -10   6      240.49      205.80      2.22 o
   2 -10   6        9.27       12.36      0.77 o
   3 -10   6       39.91       38.06      2.64 o
   4 -10   6     1111.91     1121.47      7.14 o
   5 -10   6      351.52      363.04      4.27 o
  -6  -9   6        5.50        6.13      1.30 o
  -5  -9   6      444.99      407.50     29.38 o
  -4  -9   6       45.53       42.03      3.34 o
  -3  -9   6        0.07       -0.86      1.11 o
  -2  -9   6       24.57       26.38      0.99 o
  -1  -9   6      193.14      181.27      4.16 o
   0  -9   6      448.00      427.83      8.80 o
   1  -9   6      193.13      186.50      3.95 o
   2  -9   6       35.60       40.27      6.82 o
   3  -9   6       58.60       56.72      3.77 o
   4  -9   6       29.48       22.23      1.81 o
   5  -9   6      620.16      667.64     14.34 o
   6  -9   6        0.74        0.75      1.44 o
  -7  -8   6       36.79       28.90      1.70 o
  -6  -8   6       54.16       58.12      5.17 o
  -5  -8   6      505.11      490.15     27.91 o
  -4  -8   6      586.65      557.66     30.14 o
  -3  -8   6      259.31      254.50      5.44 o
  -2  -8   6       12.12        9.30      0.52 o
  -1  -8   6       81.85       77.36      1.29 o
   0  -8   6      655.99      656.55      4.71 o
   1  -8   6     1096.26     1147.74     12.73 o
   2  -8   6     2520.92     2637.60      6.26 o
   3  -8   6       13.87       10.63      0.98 o
   4  -8   6      317.11      297.41      4.23 o
   5  -8   6      172.38      173.75      1.88 o
   6  -8   6        0.56       -0.89      0.89 o
   7  -8   6      824.46      921.87      6.60 o
  -7  -7   6       24.69       23.97      1.97 o
  -6  -7   6      125.08      123.08      9.08 o
  -5  -7   6      293.24      274.58     16.42 o
  -4  -7   6        2.55        4.58      0.96 o
  -3  -7   6       81.01       81.47      2.64 o
  -2  -7   6      212.07      187.35      3.44 o
  -1  -7   6      696.52      654.96      4.43 o
   0  -7   6        5.58        6.02      0.67 o
   1  -7   6      440.55      433.65      7.10 o
   2  -7   6      128.29      122.09      2.27 o
   3  -7   6      251.11      232.49      2.17 o
   4  -7   6        1.30        0.76      0.68 o
   5  -7   6      110.72      106.33      1.46 o
   6  -7   6      194.06      187.43      2.37 o
   7  -7   6      296.30      309.38      3.98 o
  -8  -6   6       53.66       55.37      2.11 o
  -7  -6   6       35.86       45.13      5.34 o
  -6  -6   6        0.17       -0.41      0.82 o
  -5  -6   6      265.27      270.40     24.97 o
  -4  -6   6      365.45      365.08      6.35 o
  -3  -6   6      693.98      674.58     12.72 o
  -2  -6   6     2774.84     2830.27     42.32 o
  -1  -6   6        8.85        7.07      1.07 o
   0  -6   6     1752.22     1786.43     26.70 o
   1  -6   6      335.22      318.70      2.02 o
   2  -6   6       25.60       25.47      1.11 o
   3  -6   6      830.34      842.20      6.83 o
   4  -6   6        0.01       -0.51      0.65 o
   5  -6   6     1322.61     1384.02     20.88 o
   6  -6   6      986.52     1057.27      6.72 o
   7  -6   6       14.61       15.35      1.49 o
  -8  -5   6      169.13      149.81     16.67 o
  -7  -5   6      258.69      257.04     14.90 o
  -6  -5   6     1723.49     1689.73     91.34 o
  -5  -5   6       24.47       24.32      0.86 o
  -4  -5   6        5.88        5.55      0.45 o
  -3  -5   6      122.96      123.24      1.21 o
  -2  -5   6        2.14        1.27      0.63 o
  -1  -5   6      334.93      328.37      2.12 o
   0  -5   6     1316.10     1430.12     19.84 o
   1  -5   6      179.43      172.52      1.46 o
   2  -5   6      275.68      267.00      1.81 o
   3  -5   6       18.57       20.81      1.94 o
   4  -5   6      149.94      138.97      1.06 o
   5  -5   6       20.03       12.31      1.46 o
   6  -5   6       90.11       91.97      2.27 o
   7  -5   6       26.60       21.44      1.56 o
  -9  -4   6       10.95       13.51      1.88 o
  -8  -4   6       15.58       12.85      2.61 o
  -7  -4   6      590.38      578.63     36.98 o
  -6  -4   6     3748.82     4117.26    175.05 o
  -5  -4   6       74.18       76.09      1.88 o
  -4  -4   6      906.04      888.41      7.54 o
  -3  -4   6      873.70      846.64     27.58 o
  -2  -4   6       12.59        9.58      1.29 o
  -1  -4   6     2782.39     3100.66     46.63 o
   0  -4   6      281.07      303.40      4.92 o
   1  -4   6      281.00      240.49      1.61 o
   2  -4   6     5332.79     5635.72     88.31 o
   3  -4   6       41.46       38.64      0.79 o
   4  -4   6      475.47      459.94      2.82 o
   5  -4   6      400.93      365.32     17.49 o
   6  -4   6       90.57       82.75      1.40 o
   7  -4   6      152.79      141.14      7.19 o
  -9  -3   6       75.19       84.65      4.21 o
  -8  -3   6        0.17       -0.16      0.95 o
  -7  -3   6       19.33       20.58      1.08 o
  -6  -3   6       22.37       16.77      1.26 o
  -5  -3   6       29.80       20.77      1.80 o
  -4  -3   6      144.13      133.33      4.29 o
  -3  -3   6       62.32       57.80      3.49 o
  -2  -3   6     2766.74     2989.32     31.19 o
  -1  -3   6      147.79      159.00      7.91 o
   0  -3   6      110.77      119.06      1.12 o
   1  -3   6     1989.27     2196.29     33.33 o
   2  -3   6      232.73      232.73      7.51 o
   3  -3   6       90.48       79.21      1.31 o
   4  -3   6      678.56      687.33     11.40 o
   5  -3   6        0.30       -0.19      0.98 o
   6  -3   6      180.43      183.41      1.99 o
   7  -3   6       15.03       13.94      1.03 o
  -9  -2   6       66.83       68.74      2.32 o
  -8  -2   6      322.01      340.21     20.12 o
  -7  -2   6      570.35      580.66     22.97 o
  -6  -2   6        0.70        0.85      1.50 o
  -5  -2   6      196.65      184.72     11.66 o
  -4  -2   6      205.26      195.96      7.74 o
  -3  -2   6       28.70       24.33      1.36 o
  -2  -2   6     6636.26     7232.05     65.85 o
  -1  -2   6       63.62       59.85      0.91 o
   0  -2   6        0.39        2.92      0.65 o
   1  -2   6     1641.09     1797.52      7.02 o
   2  -2   6      263.59      253.69      5.53 o
   3  -2   6      604.57      589.62     13.37 o
   4  -2   6        9.55       10.31      1.05 o
   5  -2   6       19.05       18.42      1.32 o
   6  -2   6      838.98      862.03      6.31 o
   7  -2   6      177.17      186.75      3.33 o
  -9  -1   6        4.43        1.63      1.79 o
  -8  -1   6       87.17       97.43      7.14 o
  -7  -1   6       26.55       26.09      2.08 o
  -6  -1   6      948.70      900.35     37.12 o
  -5  -1   6      856.17      781.61     51.47 o
  -4  -1   6        0.41        2.35      1.89 o
  -3  -1   6     2489.91     2801.08     42.34 o
  -2  -1   6      110.84       99.55      1.73 o
  -1  -1   6      404.32      413.03      6.07 o
   0  -1   6     3062.10     3568.51     32.77 o
   1  -1   6      272.84      295.44      3.17 o
   2  -1   6      946.95      970.41     15.45 o
   3  -1   6      807.93      810.65      4.01 o
   4  -1   6        0.17        0.16      1.41 o
   5  -1   6       69.49       67.87      1.89 o
   6  -1   6        7.28        5.73      1.28 o
   7  -1   6      131.48      142.49      3.05 o
  -9   0   6      162.03      176.30      3.25 o
  -8   0   6       94.66       84.40      2.27 o
  -7   0   6        1.30        0.52      1.39 o
  -6   0   6     1173.05     1177.13     42.64 o
  -5   0   6       70.73       63.60      4.30 o
  -4   0   6      198.95      208.26      1.28 o
  -3   0   6     1094.60     1145.89      9.91 o
  -2   0   6     1681.81     1877.08     28.04 o
  -1   0   6     2353.61     2626.40     22.34 o
   0   0   6        4.19        1.79      0.45 o
   1   0   6      202.73      196.49      1.60 o
   2   0   6     2372.03     2530.71     10.87 o
   3   0   6      700.39      693.90      4.55 o
   4   0   6     3562.44     3791.39     28.19 o
   5   0   6        4.51        4.19      1.52 o
   6   0   6       75.94       72.08      3.88 o
   7   0   6       48.07       49.19      2.01 o
  -9   1   6      246.24      259.03      8.16 o
  -8   1   6        0.69        1.12      1.43 o
  -7   1   6     1076.41     1023.98      6.25 o
  -6   1   6      154.96      150.29      2.47 o
  -5   1   6       14.96       15.52      0.60 o
  -4   1   6       58.54       57.15      2.93 o
  -3   1   6      504.93      534.49      4.88 o
  -2   1   6      191.33      169.49      1.86 o
  -1   1   6      655.31      597.42      1.94 o
   0   1   6      238.14      220.37      4.58 o
   1   1   6      238.77      204.81      4.99 o
   2   1   6      690.40      678.42     14.34 o
   3   1   6      355.17      327.06      2.34 o
   4   1   6      184.74      179.61      3.39 o
   5   1   6        0.07       -0.98      0.98 o
   6   1   6        6.06        4.42      0.99 o
  -9   2   6        8.41       12.44      1.11 o
  -8   2   6      137.70      153.09      2.86 o
  -7   2   6      114.33      122.71      2.51 o
  -5   2   6      465.42      482.43      2.89 o
  -4   2   6       43.65       40.08      1.02 o
  -3   2   6       59.21       56.04      1.25 o
  -2   2   6       86.91       74.35      1.51 o
  -1   2   6      527.94      519.27      7.00 o
   0   2   6     3193.75     3320.66     18.77 o
   1   2   6      384.50      380.15     11.86 o
   2   2   6     2549.62     2731.35     49.67 o
   3   2   6      201.36      189.61      1.88 o
   4   2   6       80.97       74.82      1.38 o
   5   2   6      161.54      157.21      2.93 o
   6   2   6        5.20        3.93      1.00 o
  -9   3   6       65.73       58.63      2.18 o
  -6   3   6      163.34      153.81      1.89 o
  -5   3   6      379.11      402.34      3.01 o
  -4   3   6      963.46      961.54      4.75 o
  -3   3   6      149.67      137.29      2.01 o
  -2   3   6       17.33       18.59      0.82 o
  -1   3   6       21.13       21.52      0.60 o
   0   3   6       73.47       64.38      0.97 o
   1   3   6      156.54      146.89      3.39 o
   2   3   6      594.97      558.96      2.96 o
   3   3   6      289.35      287.33      7.67 o
   4   3   6      608.51      612.10      3.55 o
   5   3   6       16.65       16.94      1.03 o
  -6   4   6        0.25        0.71      0.93 o
  -5   4   6       63.35       65.77      1.56 o
  -4   4   6     4705.27     5231.30     12.00 o
  -3   4   6       66.37       60.52      1.58 o
  -2   4   6      528.87      522.74      4.09 o
  -1   4   6      796.66      833.31     24.85 o
   0   4   6       14.55       11.42      0.59 o
   1   4   6     1129.14     1112.08      7.31 o
   2   4   6       66.84       63.93      1.16 o
   3   4   6      475.10      492.32      3.56 o
   4   4   6     1250.26     1351.33      9.36 o
   5   4   6       23.12       22.86      3.98 o
  -6   5   6       18.70       23.91      1.19 o
  -5   5   6       21.95       18.39      1.15 o
  -4   5   6      177.61      174.67      2.51 o
  -3   5   6       38.51       43.21      1.50 o
  -2   5   6       39.18       34.69      1.45 o
  -1   5   6       27.01       26.04      1.39 o
   0   5   6      667.92      697.05      5.34 o
   1   5   6        7.78        5.47      1.46 o
   2   5   6       12.01       11.64      0.76 o
   3   5   6      242.21      234.82      2.30 o
   4   5   6      115.32      128.98      2.07 o
  -6   6   6       91.42       91.62      2.00 o
  -5   6   6       98.44       88.80      2.02 o
  -4   6   6       78.09       71.59      1.91 o
  -3   6   6      140.61      128.02      2.45 o
  -2   6   6       35.18       32.67      1.56 o
  -1   6   6       83.67       89.80      2.29 o
   0   6   6     1949.50     2073.04      9.61 o
   1   6   6        7.23        4.91      1.43 o
   2   6   6       66.65       63.92      2.14 o
   3   6   6      658.70      694.39      6.16 o
  -6   7   6       75.63       80.82      2.11 o
  -5   7   6        5.79        2.68      1.33 o
  -4   7   6      166.55      161.91      2.88 o
  -3   7   6      507.06      543.23      5.04 o
  -2   7   6       22.88       20.31      1.56 o
  -1   7   6      195.50      199.77      3.29 o
   0   7   6        0.21       -0.81      1.46 o
   1   7   6       44.43       39.30      1.99 o
   2   7   6      203.52      201.19      3.57 o
  -5   8   6        0.88        0.00      1.56 o
  -4   8   6      647.97      679.69      5.92 o
  -3   8   6       60.14       61.60      2.20 o
  -2   8   6      111.66      117.61      2.91 o
  -1   8   6      460.87      493.61      5.29 o
   0   8   6      115.25      124.50      3.02 o
  -1 -12   7      397.71      404.94      9.74 o
   0 -12   7       97.08       99.35      3.73 o
   1 -12   7        0.45       -0.76      1.18 o
   2 -12   7      151.49      166.19      3.57 o
  -3 -11   7       29.71       26.44      1.16 o
  -2 -11   7      242.22      235.13      6.44 o
  -1 -11   7      131.69      133.25      3.18 o
   0 -11   7       29.48       33.30      1.25 o
   1 -11   7      165.93      175.77      6.39 o
   2 -11   7       28.52       24.92      1.60 o
   3 -11   7      153.46      159.25      3.09 o
   4 -11   7      881.63      948.36      7.00 o
  -5 -10   7        2.70       -1.25      1.65 o
  -4 -10   7       48.39       47.86      1.94 o
  -3 -10   7        4.17        2.31      1.59 o
  -2 -10   7       84.52       93.09      2.03 o
  -1 -10   7        2.25        2.78      1.01 o
   0 -10   7      128.67      118.56      1.79 o
   1 -10   7       17.16       27.22      1.58 o
   2 -10   7        8.71       11.84      0.83 o
   3 -10   7      392.76      421.04      8.36 o
   4 -10   7       79.27       74.58      4.12 o
   5 -10   7       14.67       17.44      1.01 o
  -6  -9   7      463.43      495.92      4.84 o
  -5  -9   7      517.93      544.58      4.97 o
  -4  -9   7       99.21       99.05      2.31 o
  -3  -9   7      466.70      464.59      2.90 o
  -2  -9   7       36.35       31.66      1.06 o
  -1  -9   7      105.60      104.72      1.59 o
   0  -9   7     5620.82     6162.05     60.98 o
   1  -9   7        8.27        9.47      1.24 o
   2  -9   7       74.50       61.76      1.23 o
   3  -9   7      220.02      219.25      5.26 o
   4  -9   7        0.16       -0.53      0.85 o
   5  -9   7      325.92      341.76      6.09 o
   6  -9   7       20.15       20.24      2.58 o
  -7  -8   7       77.53       73.54     10.16 o
  -6  -8   7      128.22      129.05      9.73 o
  -5  -8   7       24.20       24.33      3.71 o
  -4  -8   7      118.67      119.51      7.44 o
  -3  -8   7      136.14      130.12      1.55 o
  -2  -8   7      166.70      143.32      1.64 o
  -1  -8   7        1.09       -0.19      1.24 o
   0  -8   7      773.95      740.44      6.13 o
   1  -8   7     1121.00     1130.23      8.07 o
   2  -8   7        4.37        5.65      2.03 o
   3  -8   7        0.76        0.63      0.76 o
   4  -8   7       47.02       42.53      1.11 o
   5  -8   7       36.30       34.78      2.93 o
   6  -8   7      236.38      240.92      5.20 o
  -7  -7   7        0.37       -0.93      1.00 o
  -6  -7   7        4.05        2.78      0.96 o
  -5  -7   7      111.53       98.17      5.62 o
  -4  -7   7     2372.39     2443.52     75.17 o
  -3  -7   7      116.78      114.36      3.00 o
  -2  -7   7      213.01      194.47      6.16 o
  -1  -7   7      890.99      890.84      5.29 o
   0  -7   7      194.31      181.75      1.72 o
   1  -7   7      750.12      738.42      4.84 o
   2  -7   7      122.51      117.20      1.45 o
   3  -7   7        3.47        2.58      0.63 o
   4  -7   7     1073.83     1124.81      5.05 o
   5  -7   7        1.75        1.22      1.13 o
   6  -7   7       13.69       12.12      1.31 o
  -8  -6   7      310.74      296.03     29.28 o
  -7  -6   7      235.79      220.51      9.29 o
  -6  -6   7       19.97       21.43      2.78 o
  -5  -6   7       85.94       78.91      3.81 o
  -4  -6   7        0.07        0.22      0.68 o
  -3  -6   7      172.29      165.34      5.65 o
  -2  -6   7      358.11      357.03      7.65 o
  -1  -6   7       24.73       24.28      0.78 o
   0  -6   7      346.60      349.22     11.27 o
   1  -6   7       66.88       59.93      2.43 o
   2  -6   7      242.75      249.20      1.93 o
   3  -6   7      601.21      567.58      8.46 o
   4  -6   7       21.97       22.30      1.81 o
   5  -6   7      816.80      882.00      7.21 o
   6  -6   7       95.88      102.12      2.45 o
   7  -6   7        0.15       -0.23      1.48 o
  -8  -5   7     1534.18     1635.44     63.78 o
  -7  -5   7       60.58       62.53      3.47 o
  -6  -5   7       12.91       19.66      6.45 o
  -5  -5   7      335.48      313.79     13.61 o
  -4  -5   7       13.07        9.52      0.67 o
  -3  -5   7      666.07      639.60     22.01 o
  -2  -5   7      335.90      325.13      8.53 o
  -1  -5   7      739.24      782.43     24.80 o
   0  -5   7     1971.68     1980.28     49.37 o
   1  -5   7       54.22       59.31      2.68 o
   2  -5   7     2038.04     2157.77     44.10 o
   3  -5   7     1032.20     1039.24     19.70 o
   4  -5   7      340.30      313.96      5.31 o
   5  -5   7      392.78      353.43      3.91 o
   6  -5   7      101.05       94.08      2.37 o
   7  -5   7      532.02      543.05      5.46 o
  -9  -4   7       21.49       30.64      3.34 o
  -8  -4   7        6.56        5.98      1.20 o
  -7  -4   7       95.15       93.93      7.99 o
  -6  -4   7      372.59      340.07     12.52 o
  -5  -4   7       46.28       45.51      2.02 o
  -4  -4   7        9.52       53.66     31.61 o
  -3  -4   7        2.01        1.02      0.55 o
  -2  -4   7        9.13        9.17      0.84 o
  -1  -4   7     1682.39     1824.41     35.67 o
   0  -4   7        1.23        1.41      0.75 o
   1  -4   7     2711.99     2932.88     17.82 o
   2  -4   7        3.83        2.87      0.75 o
   3  -4   7      313.95      297.58      3.91 o
   4  -4   7      943.01      941.49     15.85 o
   5  -4   7       12.63       13.85      1.62 o
   6  -4   7      211.02      205.89      3.32 o
   7  -4   7      438.61      448.69      5.07 o
  -9  -3   7      291.83      317.55     17.82 o
  -8  -3   7       33.39       35.65      4.59 o
  -7  -3   7       87.89       83.80      5.42 o
  -6  -3   7        3.49        3.68      0.74 o
  -5  -3   7       35.31       36.58      2.01 o
  -4  -3   7      558.37      530.07     22.79 o
  -3  -3   7       27.87       24.43      2.24 o
  -2  -3   7     2073.62     2266.75      6.78 o
  -1  -3   7      435.15      459.94      6.60 o
   0  -3   7     1369.27     1460.85     22.40 o
   1  -3   7      689.45      677.42      9.51 o
   2  -3   7       38.99       40.96      0.78 o
   3  -3   7      727.67      774.76     14.28 o
   4  -3   7       32.34       32.21      1.35 o
   5  -3   7      277.11      274.07      3.54 o
   6  -3   7     1354.95     1510.69      8.54 o
   7  -3   7       15.63       13.88      1.10 o
  -9  -2   7       99.63      117.95      3.16 o
  -8  -2   7       35.00       36.87      2.07 o
  -7  -2   7      130.36      115.79      6.38 o
  -6  -2   7      532.83      515.71     20.74 o
  -5  -2   7      714.95      679.23     32.71 o
  -4  -2   7       16.97       14.52      0.72 o
  -3  -2   7      259.23      245.53      2.59 o
  -2  -2   7      278.52      246.84      2.90 o
  -1  -2   7      715.17      773.76      2.30 o
   0  -2   7      978.25      983.98     22.52 o
   1  -2   7        3.52        3.10      0.42 o
   2  -2   7      162.42      154.76      1.13 o
   3  -2   7        0.86        3.62      1.63 o
   4  -2   7      262.97      255.21      3.18 o
   5  -2   7      414.79      414.15      4.31 o
   6  -2   7      503.38      510.84      5.09 o
   7  -2   7        4.02        2.86      1.74 o
  -9  -1   7      120.36      113.86      2.80 o
  -8  -1   7        6.88        5.32      1.48 o
  -7  -1   7       31.50       33.10      2.86 o
  -6  -1   7     1130.60     1176.75     66.85 o
  -5  -1   7       15.33       13.82      0.80 o
  -4  -1   7      960.96      988.21     10.90 o
  -3  -1   7     2436.77     2629.15     32.47 o
  -2  -1   7       11.00       10.60      0.44 o
  -1  -1   7     1092.25     1094.31      8.00 o
   0  -1   7       99.24       94.86      0.88 o
   1  -1   7      912.22      986.53     12.66 o
   2  -1   7     9179.54     9618.87     46.74 o
   3  -1   7       12.15       11.25      0.76 o
   4  -1   7      132.38      122.20      1.93 o
   5  -1   7      275.79      276.42      3.59 o
   6  -1   7       18.22       19.11      1.52 o
  -9   0   7       24.06       16.49      1.62 o
  -8   0   7       68.64       77.06      2.17 o
  -7   0   7       74.66       68.93      1.95 o
  -6   0   7      132.62      126.99      5.15 o
  -5   0   7      379.70      365.50      6.10 o
  -4   0   7      237.14      253.66      1.58 o
  -3   0   7      541.58      574.50      5.84 o
  -2   0   7      294.90      257.66      1.38 o
  -1   0   7       72.24       72.09      1.56 o
   0   0   7      243.95      257.50      2.18 o
   1   0   7       69.43       59.79      1.37 o
   2   0   7     1999.10     2098.76     15.50 o
   3   0   7      260.57      248.12      2.13 o
   4   0   7      294.05      286.90      3.26 o
   5   0   7        3.00        2.34      0.87 o
   6   0   7        0.77        0.64      1.58 o
  -9   1   7        8.71        7.46      1.78 o
  -8   1   7      278.59      295.58      3.81 o
  -7   1   7      846.38      816.46      5.80 o
  -5   1   7       98.19       93.23      1.27 o
  -4   1   7      989.05     1056.99      3.43 o
  -3   1   7       12.31       12.91      0.62 o
  -2   1   7     4278.08     4426.87     22.42 o
  -1   1   7      325.78      313.14      1.81 o
   0   1   7      267.06      277.26      6.05 o
   1   1   7      586.84      567.46      2.83 o
   2   1   7       27.71       26.26      0.88 o
   3   1   7       31.69       30.17      0.98 o
   4   1   7       29.47       33.64      3.45 o
   5   1   7       27.37       24.96      1.07 o
   6   1   7      925.88     1001.35      5.10 o
  -9   2   7       28.93       27.89      1.98 o
  -5   2   7      561.90      550.88      3.33 o
  -4   2   7        7.62        5.95      0.79 o
  -3   2   7      142.06      138.99      1.98 o
  -2   2   7      329.84      321.03      2.06 o
  -1   2   7       70.92       59.20      0.93 o
   0   2   7      508.78      480.85      5.01 o
   1   2   7        4.59        2.67      0.64 o
   2   2   7      215.77      219.27      1.98 o
   3   2   7        4.79        3.70      0.77 o
   4   2   7        1.23       -0.03      0.90 o
   5   2   7       87.63       88.77      3.82 o
  -5   3   7      259.50      262.35      2.66 o
  -4   3   7      102.70      101.73      1.87 o
  -3   3   7      635.91      618.57      4.26 o
  -2   3   7        7.26        5.55      1.70 o
  -1   3   7     1611.12     1488.84    228.91 o
   0   3   7      294.44      275.93      2.27 o
   1   3   7      172.18      146.98      1.93 o
   2   3   7      698.36      722.52     13.31 o
   3   3   7       32.69       31.70      3.03 o
   4   3   7      282.90      277.94      6.62 o
   5   3   7      167.57      172.44      2.25 o
  -6   4   7       53.77       52.39      1.43 o
  -5   4   7      209.48      209.03      2.60 o
  -4   4   7       70.36       69.10      1.70 o
  -3   4   7        0.33       -0.18      1.06 o
  -2   4   7       54.08       44.81      1.55 o
  -1   4   7      160.01      158.75      2.60 o
   0   4   7       13.40       10.73      1.26 o
   1   4   7      219.31      190.04      6.44 o
   2   4   7        5.65        4.17      0.82 o
   3   4   7      149.78      153.83      4.75 o
   4   4   7       23.51       26.66      1.68 o
  -6   5   7        1.23        3.18      1.14 o
  -5   5   7      255.88      243.85      3.01 o
  -4   5   7        0.27        0.02      1.14 o
  -3   5   7        4.94        3.96      1.21 o
  -2   5   7      546.93      527.19      4.66 o
  -1   5   7       20.85       23.86      1.47 o
   0   5   7      959.80     1013.91      6.76 o
   1   5   7      234.02      216.87      3.44 o
   2   5   7      281.41      284.98      3.95 o
   3   5   7      302.04      288.50      4.16 o
  -6   6   7        3.68        2.32      1.37 o
  -5   6   7      347.25      352.09      3.86 o
  -4   6   7      105.84      108.57      2.37 o
  -3   6   7       73.74       74.81      2.11 o
  -2   6   7       60.04       57.75      1.93 o
  -1   6   7       43.82       42.59      1.81 o
   0   6   7       64.56       62.84      2.15 o
   1   6   7       16.34       16.27      1.58 o
   2   6   7      252.06      263.80      4.01 o
  -5   7   7       21.35       22.14      1.55 o
  -4   7   7     1387.99     1507.39      8.45 o
  -3   7   7      157.31      155.75      3.05 o
  -2   7   7      217.55      225.75      3.62 o
  -1   7   7     1030.02     1154.51      7.86 o
   0   7   7        1.87        0.22      1.64 o
  -1 -12   8       21.48       19.96      1.28 o
   0 -12   8       10.40        8.27      1.85 o
   1 -12   8       62.11       66.88      1.70 o
  -3 -11   8        0.96        1.85      1.54 o
  -2 -11   8       12.85       11.92      1.18 o
  -1 -11   8        9.82        8.70      1.08 o
   0 -11   8        7.08        7.15      1.04 o
   1 -11   8       15.81       10.37      1.39 o
   2 -11   8      292.54      296.50      7.67 o
   3 -11   8      854.89      982.80     44.08 o
  -5 -10   8       97.07       84.82      2.45 o
  -4 -10   8       38.51       38.65      1.89 o
  -3 -10   8      197.63      196.24      6.35 o
  -2 -10   8     1451.85     1505.84     21.92 o
  -1 -10   8       17.92       18.36      1.09 o
   0 -10   8      435.97      443.58      4.57 o
   1 -10   8      140.37      142.84      2.02 o
   2 -10   8        1.30        0.61      0.83 o
   3 -10   8        0.02       -0.48      0.92 o
   4 -10   8       28.53       30.18      1.60 o
  -6  -9   8      160.59      168.14      3.14 o
  -5  -9   8       76.68       82.55      2.30 o
  -4  -9   8       54.36       52.77      1.88 o
  -3  -9   8        9.58        8.81      0.93 o
  -2  -9   8      193.36      191.88      1.98 o
  -1  -9   8     2370.94     2575.49     10.21 o
   0  -9   8      468.41      462.31      4.43 o
   1  -9   8       82.34       78.87      1.38 o
   2  -9   8      223.17      228.11      3.38 o
   3  -9   8       46.76       46.08      3.64 o
   4  -9   8       15.76       15.09      1.83 o
   5  -9   8      703.27      811.95     35.45 o
  -6  -8   8      122.46      121.26     10.83 o
  -5  -8   8        6.13        5.40      1.39 o
  -4  -8   8      418.51      439.52      4.34 o
  -3  -8   8      248.85      231.26      3.63 o
  -2  -8   8        3.60        1.37      1.15 o
  -1  -8   8      307.00      279.99      3.39 o
   0  -8   8        0.36        1.02      1.44 o
   1  -8   8      282.03      268.03      2.23 o
   2  -8   8       13.69       12.35      0.83 o
   3  -8   8       22.05       19.57      0.93 o
   4  -8   8      809.64      817.71      3.99 o
   5  -8   8       39.00       36.14      1.10 o
   6  -8   8      186.70      199.83      3.37 o
  -7  -7   8       28.83       34.40      4.01 o
  -6  -7   8        5.22        4.88      1.15 o
  -5  -7   8      178.47      173.51      7.76 o
  -4  -7   8      375.25      359.48     12.72 o
  -3  -7   8       26.81       20.96      1.81 o
  -2  -7   8     1824.51     1909.44      8.09 o
  -1  -7   8       40.61       39.11      1.51 o
   0  -7   8        9.35        8.43      2.25 o
   1  -7   8      103.61       96.94      1.39 o
   2  -7   8       20.11       19.55      0.84 o
   3  -7   8      881.63      925.12      3.98 o
   4  -7   8     1234.34     1316.62     16.18 o
   5  -7   8        5.68        4.97      0.79 o
   6  -7   8      522.69      542.87      5.34 o
  -8  -6   8     1057.79     1126.96     59.05 o
  -7  -6   8      107.74      101.67      2.82 o
  -6  -6   8        5.09        6.50      1.94 o
  -5  -6   8      596.06      585.44     21.78 o
  -4  -6   8       18.12       14.65      1.42 o
  -3  -6   8      751.79      751.56     38.20 o
  -2  -6   8       52.55       49.24      1.53 o
  -1  -6   8       60.25       55.78      2.50 o
   0  -6   8     4140.45     4475.48     11.28 o
   1  -6   8      541.19      553.08      6.11 o
   2  -6   8     1295.05     1294.97      4.44 o
   3  -6   8      353.29      310.20      4.44 o
   4  -6   8       11.32        7.79      0.78 o
   5  -6   8      234.56      229.48      3.36 o
   6  -6   8      217.30      224.63      3.58 o
  -8  -5   8      674.48      696.35     34.59 o
  -7  -5   8        0.19       -0.61      0.98 o
  -6  -5   8      287.07      277.56     14.33 o
  -5  -5   8      101.96       97.63      7.18 o
  -4  -5   8        8.76        5.45      0.90 o
  -3  -5   8      438.10      436.69      9.93 o
  -2  -5   8        6.68        8.37      1.01 o
  -1  -5   8      132.84      116.37      8.94 o
   0  -5   8      773.76      747.99      6.97 o
   1  -5   8      109.16      104.39      1.32 o
   2  -5   8     1030.78     1013.96     19.57 o
   3  -5   8        5.73        3.97      0.62 o
   4  -5   8       20.55       14.17      0.74 o
   5  -5   8      179.82      159.08      2.91 o
   6  -5   8        1.27        0.59      1.52 o
  -8  -4   8       32.29       32.13      2.35 o
  -7  -4   8        0.15        1.21      0.93 o
  -6  -4   8      149.54      145.67      8.39 o
  -5  -4   8       55.19       50.35      4.28 o
  -4  -4   8     3392.01     3547.21    187.43 o
  -3  -4   8      281.48      282.00      2.99 o
  -2  -4   8      263.46      258.79      2.40 o
  -1  -4   8     1758.57     1808.88     25.14 o
   0  -4   8        1.97        2.91      0.58 o
   1  -4   8      355.13      354.10      3.28 o
   2  -4   8       15.28       13.73      0.67 o
   3  -4   8      165.67      176.53      2.28 o
   4  -4   8      860.55      900.47      6.09 o
   5  -4   8       15.16       16.96      1.39 o
   6  -4   8       69.97       66.35      2.19 o
  -9  -3   8       11.01       11.93      1.18 o
  -8  -3   8       84.84       71.86      7.15 o
  -7  -3   8       31.09       29.24      1.88 o
  -6  -3   8        3.56        0.09      0.85 o
  -5  -3   8        1.01        1.12      0.77 o
  -4  -3   8      405.94      387.93     18.53 o
  -3  -3   8       15.84       15.80      0.99 o
  -2  -3   8      258.92      241.61      5.74 o
  -1  -3   8      170.50      157.16      1.49 o
   0  -3   8       14.21       11.37      1.25 o
   1  -3   8       20.14       20.92      0.81 o
   2  -3   8       51.33       49.64      0.91 o
   3  -3   8      305.10      283.65      2.32 o
   4  -3   8      766.58      770.89      5.66 o
   5  -3   8      470.69      475.38      4.79 o
   6  -3   8        7.27        6.46      1.44 o
  -9  -2   8        0.07       -0.39      1.22 o
  -8  -2   8      764.06      832.61     68.92 o
  -7  -2   8      389.43      398.15     21.00 o
  -6  -2   8       85.60       88.34      6.48 o
  -5  -2   8     1578.84     1609.10     52.11 o
  -4  -2   8      106.59       98.92      1.92 o
  -3  -2   8      668.53      689.07      4.42 o
  -2  -2   8      294.17      277.80      2.69 o
  -1  -2   8        0.03        0.50      0.49 o
   0  -2   8     3278.22     3512.57     23.15 o
   1  -2   8      294.38      284.91     10.13 o
   2  -2   8      557.54      580.06      6.05 o
   3  -2   8      130.78      128.46      2.31 o
   4  -2   8       44.82       37.89      1.58 o
   5  -2   8       55.48       44.82      1.82 o
   6  -2   8      137.66      144.79      3.00 o
  -9  -1   8       58.48       54.05      2.29 o
  -8  -1   8       48.07       52.02      3.14 o
  -7  -1   8       84.07       87.03      2.59 o
  -6  -1   8        0.64        1.04      1.11 o
  -5  -1   8      546.10      546.74      4.41 o
  -4  -1   8     1517.17     1647.40     35.19 o
  -3  -1   8        0.62        0.45      0.87 o
  -2  -1   8        7.21        7.44      0.49 o
  -1  -1   8      190.46      175.25      1.90 o
   0  -1   8      198.76      185.22      3.98 o
   1  -1   8     1935.40     1922.69     28.96 o
   2  -1   8     1278.51     1244.74      4.55 o
   3  -1   8       90.02       80.02      1.36 o
   4  -1   8       26.05       22.18      1.42 o
   5  -1   8       35.40       35.84      1.73 o
   6  -1   8       80.15       80.31      2.44 o
  -9   0   8      574.63      613.81      5.82 o
  -8   0   8       49.20       45.27      1.88 o
  -7   0   8      178.04      168.28      2.90 o
  -6   0   8      227.64      231.10      3.18 o
  -5   0   8      524.37      545.97      4.44 o
  -4   0   8      984.20      974.07      7.71 o
  -3   0   8      528.33      529.33     11.54 o
  -2   0   8     1298.31     1331.63     13.90 o
  -1   0   8      492.40      477.58      5.93 o
   0   0   8       28.14       30.81      0.65 o
   1   0   8        7.74        5.93      0.50 o
   2   0   8        1.76        1.44      0.66 o
   3   0   8       38.37       34.24      2.03 o
   4   0   8       36.95       37.92      2.79 o
   5   0   8        0.12        1.00      1.52 o
  -9   1   8       43.86       45.61      2.12 o
  -5   1   8       65.92       61.50      1.20 o
  -4   1   8       50.87       49.30      1.21 o
  -3   1   8     1787.34     1854.70      4.97 o
  -2   1   8      382.17      366.76      5.96 o
  -1   1   8        2.84        1.95      0.60 o
   0   1   8     1413.41     1430.51      4.51 o
   1   1   8      127.00      112.97      1.46 o
   2   1   8       39.26       32.41      1.71 o
   3   1   8      255.07      248.64      2.31 o
   4   1   8       51.94       49.50      1.49 o
   5   1   8      482.01      515.43      3.70 o
  -5   2   8       57.07       53.07      1.31 o
  -4   2   8       19.33       17.92      0.97 o
  -3   2   8     2271.97     2455.15      8.25 o
  -2   2   8       11.33       10.51      0.86 o
  -1   2   8      562.73      539.14      9.92 o
   0   2   8        8.73        5.16      0.63 o
   1   2   8        0.35        0.92      0.70 o
   2   2   8     1504.22     1574.41      5.41 o
   3   2   8       40.86       40.65      1.18 o
   4   2   8      116.66      116.55      2.88 o
  -5   3   8      178.55      175.44      2.30 o
  -4   3   8      540.66      546.68      4.11 o
  -3   3   8       18.52       11.86      1.08 o
  -2   3   8        0.83        1.49      0.58 o
  -1   3   8       75.37       61.76      1.05 o
   0   3   8      424.87      418.63      4.69 o
   1   3   8      187.34      197.27      1.94 o
   2   3   8     1117.59     1223.20     19.96 o
   3   3   8        0.43       -0.09      0.96 o
   4   3   8      428.20      456.50      5.88 o
  -5   4   8       14.11       13.09      1.07 o
  -4   4   8        0.75        0.43      1.08 o
  -3   4   8       37.76       38.44      1.50 o
  -2   4   8     2698.50     2981.13     10.75 o
  -1   4   8       18.60       15.71      1.46 o
   0   4   8       82.84       73.78      2.15 o
   1   4   8     1291.96     1307.59      7.92 o
   2   4   8       56.36       52.52      2.02 o
   3   4   8      176.65      181.63      6.14 o
  -5   5   8       36.62       32.86      1.46 o
  -4   5   8       91.07       90.02      2.15 o
  -3   5   8       14.88       14.29      1.36 o
  -2   5   8      527.36      539.89      4.97 o
  -1   5   8       30.31       27.64      1.60 o
   0   5   8      271.37      257.12      3.73 o
   1   5   8       80.99       79.14      2.40 o
   2   5   8       38.98       39.24      2.03 o
  -5   6   8       94.97       99.20      2.36 o
  -4   6   8        1.31        1.71      1.56 o
  -3   6   8      720.73      739.65      5.99 o
  -2   6   8        0.09       -1.65      1.65 o
  -1   6   8      281.88      280.63      4.05 o
   0   6   8      100.03      111.01      2.81 o
  -3 -11   9        2.40        2.94      1.61 o
  -2 -11   9      994.78     1028.94     10.77 o
  -1 -11   9       17.61       18.48      1.16 o
   0 -11   9       24.40       21.80      1.71 o
   1 -11   9        4.15        2.22      1.54 o
   2 -11   9        8.84        8.98      2.47 o
  -4 -10   9        4.59        2.41      1.45 o
  -3 -10   9      424.40      429.53      4.74 o
  -2 -10   9     1551.68     1623.82     48.80 o
  -1 -10   9        3.23        3.67      1.55 o
   0 -10   9        6.88        6.23      1.23 o
   1 -10   9      191.65      184.59      4.98 o
   2 -10   9       20.90       21.92      1.36 o
   3 -10   9      240.96      240.56      4.89 o
   4 -10   9        0.76        1.29      1.04 o
  -5  -9   9       35.40       38.81      1.90 o
  -4  -9   9       12.29        8.70      1.43 o
  -3  -9   9      552.70      567.49      5.18 o
  -2  -9   9        1.05        0.34      1.22 o
  -1  -9   9       48.78       45.63      1.77 o
   0  -9   9        6.77        6.46      0.89 o
   1  -9   9        5.72        6.11      0.85 o
   2  -9   9      756.48      775.36      4.03 o
   3  -9   9        0.01        0.01      0.90 o
   4  -9   9      383.88      392.64      3.01 o
  -6  -8   9      589.72      673.63      5.79 o
  -5  -8   9        2.54       -0.72      1.43 o
  -4  -8   9      228.17      219.90      3.26 o
  -3  -8   9      191.61      183.51      2.95 o
  -2  -8   9       56.75       56.10      1.89 o
  -1  -8   9       96.51       92.67      2.21 o
   0  -8   9       91.70       86.54      1.44 o
   1  -8   9       63.47       56.94      1.45 o
   2  -8   9     1138.80     1188.26     17.85 o
   3  -8   9      571.90      589.29      3.47 o
   4  -8   9        3.32        2.73      0.88 o
   5  -8   9       44.22       39.60      1.86 o
  -7  -7   9      210.44      223.05     16.76 o
  -6  -7   9       52.38       45.22      3.82 o
  -5  -7   9       14.91       17.26      2.04 o
  -4  -7   9      384.19      387.87      4.12 o
  -3  -7   9      179.17      173.72      2.78 o
  -2  -7   9      373.90      351.27      3.71 o
  -1  -7   9       32.54       34.08      1.03 o
   0  -7   9      267.75      261.24      3.15 o
   1  -7   9      559.11      530.10      3.10 o
   2  -7   9       45.97       43.82      2.33 o
   3  -7   9       16.62       18.85      0.99 o
   4  -7   9       35.35       29.81      1.01 o
   5  -7   9      153.08      147.73      2.99 o
  -7  -6   9       66.74       63.64      6.51 o
  -6  -6   9      123.79      126.37      9.55 o
  -5  -6   9      277.21      259.54     16.31 o
  -4  -6   9        3.38        4.12      0.72 o
  -3  -6   9      325.79      329.68      3.56 o
  -2  -6   9      470.36      459.71      4.07 o
  -1  -6   9      188.97      176.81      1.82 o
   0  -6   9      851.06      830.54      7.28 o
   1  -6   9        2.30        3.61      1.35 o
   2  -6   9      304.72      277.85      2.86 o
   3  -6   9      719.85      687.92      5.44 o
   4  -6   9       24.29       22.26      1.57 o
   5  -6   9      632.75      615.55      5.64 o
  -8  -5   9        9.18        8.24      2.12 o
  -7  -5   9      279.03      276.03     14.48 o
  -6  -5   9      449.77      422.04     23.37 o
  -5  -5   9      102.82       92.95      7.49 o
  -4  -5   9       43.03       38.67      1.25 o
  -3  -5   9      712.58      687.63      4.90 o
  -2  -5   9       76.56       71.59      1.80 o
  -1  -5   9       64.98       63.45      2.99 o
   0  -5   9        0.18        0.02      0.67 o
   1  -5   9        7.45        5.98      0.69 o
   2  -5   9      515.76      506.04      8.49 o
   3  -5   9      196.13      200.73      1.86 o
   4  -5   9       43.67       46.13      1.87 o
   5  -5   9      255.21      258.60      3.79 o
   6  -5   9        1.93        0.83      1.66 o
  -8  -4   9        0.14       -1.16      1.16 o
  -7  -4   9        6.94        7.18      1.60 o
  -6  -4   9       92.92       95.42      7.42 o
  -5  -4   9      336.17      322.77     13.72 o
  -4  -4   9      797.88      822.27      5.43 o
  -3  -4   9       71.59       71.98      1.76 o
  -2  -4   9     2109.35     2200.31     34.18 o
  -1  -4   9      389.55      379.70      5.51 o
   0  -4   9        3.78        3.35      0.65 o
   1  -4   9      585.11      583.77      6.82 o
   2  -4   9       90.61       83.33      1.21 o
   3  -4   9     1116.67     1215.51     51.27 o
   4  -4   9     2318.35     2491.61     10.58 o
   5  -4   9        5.67        3.29      1.27 o
  -8  -3   9      248.50      272.82     11.95 o
  -7  -3   9      135.74      132.13      7.45 o
  -6  -3   9       83.22       74.02      2.37 o
  -5  -3   9      489.42      484.73      4.34 o
  -4  -3   9       17.49       17.40      1.28 o
  -3  -3   9      355.82      341.25      3.39 o
  -2  -3   9       17.14       17.52      0.80 o
  -1  -3   9      117.42      112.13      1.39 o
   0  -3   9     2417.97     2550.51     35.20 o
   1  -3   9       28.26       21.48      0.77 o
   2  -3   9        7.63        9.93      2.18 o
   3  -3   9      184.99      186.21      2.94 o
   4  -3   9       60.05       55.36      1.97 o
   5  -3   9      196.08      207.32      3.47 o
  -8  -2   9      246.13      268.60      3.55 o
  -7  -2   9        0.05        0.45      1.01 o
  -6  -2   9     1548.73     1617.07     88.57 o
  -5  -2   9      365.08      377.44      3.84 o
  -4  -2   9      109.02      100.22      2.03 o
  -3  -2   9      418.22      415.43      3.70 o
  -2  -2   9        2.01        1.74      0.58 o
  -1  -2   9     1130.53     1109.93      3.19 o
   0  -2   9     6963.32     7527.74     42.35 o
   1  -2   9       13.40       12.06      0.56 o
   2  -2   9      210.01      207.37      5.70 o
   3  -2   9      703.84      699.88      5.38 o
   4  -2   9      157.23      151.94      2.80 o
   5  -2   9      342.46      370.63      4.51 o
  -8  -1   9        4.80        2.78      1.14 o
  -7  -1   9      344.18      341.08      4.09 o
  -6  -1   9       30.63       38.42      1.75 o
  -5  -1   9       37.01       32.74      1.48 o
  -4  -1   9     2320.99     2448.58     17.18 o
  -3  -1   9       17.86       16.73      0.74 o
  -2  -1   9        1.55        1.05      0.53 o
  -1  -1   9      116.83      102.97      2.19 o
   0  -1   9      170.41      162.74      2.34 o
   1  -1   9       83.46       85.74      1.26 o
   2  -1   9      114.53      108.32      1.56 o
   3  -1   9        0.17       -0.15      0.80 o
   4  -1   9      350.71      363.73     11.57 o
   5  -1   9       39.93       35.23      1.86 o
  -6   0   9       42.92       46.27      1.74 o
  -5   0   9      383.26      386.65      4.00 o
  -4   0   9      512.15      499.20      2.61 o
  -3   0   9      195.53      183.33      2.79 o
  -2   0   9      553.13      558.08      5.70 o
  -1   0   9      625.20      616.07      7.34 o
   0   0   9        6.80        4.04      0.50 o
   1   0   9      107.55      112.71      1.19 o
   2   0   9        8.79        6.92      0.76 o
   3   0   9       18.82       21.48      1.00 o
   4   0   9     1449.28     1537.66      6.96 o
   5   0   9       59.22       57.37      1.56 o
  -4   1   9       38.20       32.99      1.13 o
  -3   1   9      124.72      118.91      1.97 o
  -2   1   9      289.43      278.17      4.14 o
  -1   1   9       24.28       21.12      0.78 o
   0   1   9      612.20      608.91      7.77 o
   1   1   9      361.03      369.36      6.19 o
   2   1   9      119.80      115.39      1.69 o
   3   1   9      157.59      160.10      3.32 o
   4   1   9        7.37        7.58      1.11 o
  -5   2   9      105.07       96.33      1.74 o
  -4   2   9       44.73       41.26      1.34 o
  -3   2   9       59.65       54.86      1.55 o
  -2   2   9      449.32      456.21     10.42 o
  -1   2   9      317.26      271.73      3.70 o
   0   2   9      540.36      563.19      5.40 o
   1   2   9       74.46       73.73      1.76 o
   2   2   9      216.69      217.59      2.26 o
   3   2   9      374.06      389.86      8.26 o
  -5   3   9        2.14        1.82      1.09 o
  -4   3   9      429.01      429.55      3.90 o
  -3   3   9       58.11       53.75      1.71 o
  -2   3   9        4.59        3.21      1.28 o
  -1   3   9      471.01      430.49      4.38 o
   0   3   9       30.65       26.75      1.10 o
   1   3   9        0.28        0.47      0.86 o
   2   3   9       87.00       84.67      1.54 o
   3   3   9      174.23      179.53      2.70 o
  -5   4   9        0.70        0.30      1.26 o
  -4   4   9      183.68      153.18      2.67 o
  -3   4   9       82.24       86.56      2.22 o
  -2   4   9      431.25      463.00      4.62 o
  -1   4   9       19.40       16.20      1.48 o
   0   4   9      437.90      448.29      4.83 o
   1   4   9      223.63      210.43      3.55 o
   2   4   9        0.46        1.64      1.82 o
  -5   5   9      179.08      176.37      2.90 o
  -4   5   9       26.73       27.78      1.58 o
  -3   5   9      248.08      254.15      3.61 o
  -2   5   9        2.66        1.58      1.60 o
  -1   5   9       40.80       43.91      1.99 o
   0   5   9       56.57       45.75      2.08 o
  -2 -11  10      563.38      574.52     16.79 o
  -1 -11  10       71.80       70.83      2.42 o
   0 -11  10       63.58       62.94      2.30 o
   1 -11  10       61.76       60.21      4.50 o
  -4 -10  10        0.05        0.00      1.67 o
  -3 -10  10      613.25      663.68      5.97 o
  -2 -10  10       69.47       70.44      2.26 o
  -1 -10  10       42.26       43.52      1.95 o
   0 -10  10       69.32       75.08      2.25 o
   1 -10  10       14.18       10.43      1.03 o
   2 -10  10       28.84       30.13      1.73 o
   3 -10  10      246.01      259.48      4.96 o
  -5  -9  10      178.09      199.90      3.49 o
  -4  -9  10      369.92      392.74      4.62 o
  -3  -9  10      165.85      165.03      3.04 o
  -2  -9  10       81.99       80.56      2.23 o
  -1  -9  10      289.25      274.22      3.68 o
   0  -9  10      164.97      160.06      2.02 o
   1  -9  10      292.96      294.37      2.66 o
   2  -9  10      956.85     1013.95      6.61 o
   3  -9  10       20.62       19.70      1.04 o
  -6  -8  10       50.76       46.79      2.03 o
  -5  -8  10      467.22      478.06      4.94 o
  -4  -8  10      231.42      244.41      3.57 o
  -3  -8  10        1.32        1.25      1.39 o
  -2  -8  10       65.76       62.58      1.99 o
  -1  -8  10       80.27       79.91      2.13 o
   0  -8  10        1.94        1.37      0.89 o
   1  -8  10      138.22      139.51      1.84 o
   2  -8  10      171.61      181.24      4.42 o
   3  -8  10       13.48        8.66      0.89 o
   4  -8  10      424.58      439.59      3.15 o
  -6  -7  10        2.50        1.96      1.56 o
  -5  -7  10      388.37      431.47      4.61 o
  -4  -7  10       62.63       64.46      2.10 o
  -3  -7  10      226.85      216.29      3.19 o
  -2  -7  10     2363.55     2515.33      9.98 o
  -1  -7  10       13.60       12.96      0.87 o
   0  -7  10      650.68      647.22      9.05 o
   1  -7  10     1335.39     1348.32      9.32 o
   2  -7  10       35.79       27.93      1.28 o
   3  -7  10      257.53      247.44      2.30 o
   4  -7  10       48.51       48.82      1.99 o
  -7  -6  10        1.74        2.02      1.46 o
  -6  -6  10      244.85      253.62     13.41 o
  -5  -6  10        3.60        4.94      0.79 o
  -4  -6  10       59.54       64.00      1.98 o
  -3  -6  10      215.01      207.40      3.06 o
  -2  -6  10       69.41       64.27      1.81 o
  -1  -6  10        1.90        0.94      0.78 o
   0  -6  10     1194.86     1222.82      4.71 o
   1  -6  10       70.73       66.83      1.29 o
   2  -6  10       44.27       50.30      1.17 o
   3  -6  10        8.05        6.06      0.76 o
   4  -6  10       71.23       73.25      2.27 o
   5  -6  10        0.90        0.35      1.63 o
  -7  -5  10       60.74       61.06      3.82 o
  -6  -5  10      860.71      923.23     38.18 o
  -5  -5  10       21.82       22.05      1.89 o
  -4  -5  10      750.03      741.18      5.50 o
  -3  -5  10      638.54      634.60      4.91 o
  -2  -5  10        7.84        7.60      1.59 o
  -1  -5  10      154.04      150.81      4.53 o
   0  -5  10        0.68        0.32      0.73 o
   1  -5  10        7.66        7.30      0.71 o
   2  -5  10     2658.78     2924.12     22.46 o
   3  -5  10       71.73       64.85      2.10 o
   4  -5  10       57.99       54.97      1.99 o
   5  -5  10      300.79      306.52      4.27 o
  -8  -4  10        0.40       -0.02      1.20 o
  -7  -4  10      409.92      399.31     18.61 o
  -6  -4  10        0.00       -0.92      0.92 o
  -5  -4  10        3.08        1.16      1.17 o
  -4  -4  10      181.65      175.00      2.80 o
  -3  -4  10       87.24       87.12      2.03 o
  -2  -4  10     1223.92     1261.42      4.67 o
  -1  -4  10      163.63      158.23      2.66 o
   0  -4  10       45.46       46.69      1.52 o
   1  -4  10      116.30      106.93      1.51 o
   2  -4  10        0.30        3.74      2.38 o
   3  -4  10      133.79      135.32      2.71 o
   4  -4  10       23.32       24.87      1.54 o
   5  -4  10        8.83        6.12      1.65 o
  -8  -3  10      125.82      121.83      8.44 o
  -7  -3  10      544.87      563.48     41.43 o
  -6  -3  10       19.94       20.08      1.47 o
  -5  -3  10      341.33      355.61      3.92 o
  -4  -3  10       26.37       23.51      1.34 o
  -3  -3  10       34.40       27.45      1.41 o
  -2  -3  10     2016.25     2184.82     25.24 o
  -1  -3  10       32.60       33.48      1.87 o
   0  -3  10      857.74      866.48     18.46 o
   1  -3  10      135.39      127.22      1.49 o
   2  -3  10      222.39      214.41      4.82 o
   3  -3  10       57.67       56.97      1.93 o
   4  -3  10        0.45       -0.39      1.47 o
   5  -3  10      285.35      309.05      4.32 o
  -8  -2  10        9.32        7.08      1.18 o
  -7  -2  10       13.73       17.38      1.56 o
  -6  -2  10       16.48       14.40      1.35 o
  -5  -2  10       24.26       20.81      1.49 o
  -4  -2  10       14.34       13.87      1.18 o
  -3  -2  10      128.72      116.62      2.26 o
  -2  -2  10        8.49        9.15      0.69 o
  -1  -2  10     1109.16     1156.15      4.27 o
   0  -2  10       87.08       64.29      3.41 o
   1  -2  10       59.12       63.29      0.95 o
   2  -2  10       12.19        9.89      1.19 o
   3  -2  10      123.13      112.94      2.49 o
   4  -2  10       19.30       14.71      1.57 o
  -8  -1  10       12.69        9.98      1.74 o
  -7  -1  10        5.79        5.51      1.50 o
  -6  -1  10      206.87      215.37      3.27 o
  -5  -1  10        7.23        8.49      1.22 o
  -4  -1  10      704.34      702.39      3.18 o
  -3  -1  10      193.85      183.35      1.75 o
  -2  -1  10      469.94      473.58      5.31 o
  -1  -1  10      321.33      318.34      4.57 o
   0  -1  10        0.11       -0.18      0.57 o
   1  -1  10      179.95      161.56      1.53 o
   2  -1  10      132.80      128.46      1.80 o
   3  -1  10      275.27      271.15      4.52 o
   4  -1  10     1229.08     1332.69      8.29 o
  -6   0  10       59.83       67.46      2.13 o
  -5   0  10       14.98       14.42      1.32 o
  -4   0  10       96.21       94.79      1.36 o
  -3   0  10       54.61       51.17      1.09 o
  -2   0  10      279.17      256.39      1.83 o
  -1   0  10       50.10       45.69      1.73 o
   0   0  10      178.47      181.50      1.54 o
   1   0  10       54.97       48.97      1.22 o
   2   0  10       69.29       71.05      1.46 o
   3   0  10      141.89      138.99      2.00 o
   4   0  10       95.63       95.70      5.32 o
  -4   1  10      103.99       91.99      1.78 o
  -3   1  10      704.13      680.96      4.74 o
  -2   1  10        9.08        6.82      0.69 o
  -1   1  10      252.57      252.77      2.59 o
   0   1  10     2400.29     2593.64     76.53 o
   1   1  10        7.93        9.16      1.53 o
   2   1  10     1106.35     1201.50      5.23 o
   3   1  10      325.19      338.44      5.08 o
  -4   2  10      101.37      108.98      2.10 o
  -3   2  10        6.93        4.03      1.17 o
  -2   2  10       51.89       51.69      1.91 o
  -1   2  10        0.92        1.04      0.78 o
   0   2  10      105.20      109.80      1.59 o
   1   2  10       84.29       84.13      2.55 o
   2   2  10      347.37      358.91      4.06 o
  -4   3  10     1611.42     1785.73      8.25 o
  -3   3  10       36.07       36.61      1.65 o
  -2   3  10      171.58      166.63      2.96 o
  -1   3  10     1432.97     1447.73      8.28 o
   0   3  10       16.31       15.41      1.48 o
   1   3  10      395.86      414.16      4.89 o
  -5   4  10      149.59      168.55      2.82 o
  -4   4  10       11.28        7.84      1.50 o
  -3   4  10      102.61       93.93      2.35 o
  -2   4  10      284.56      271.44      3.82 o
  -1   4  10       24.90       21.74      1.67 o
   0   4  10       55.89       62.35      2.24 o
  -3 -10  11      107.50      110.15      2.86 o
  -2 -10  11        4.84        4.76      1.46 o
  -1 -10  11        0.45       -0.53      1.42 o
   0 -10  11     1273.03     1382.28     11.19 o
   1 -10  11        0.31        0.98      1.06 o
  -4  -9  11        4.45        3.00      1.78 o
  -3  -9  11        2.23        2.64      1.66 o
  -2  -9  11       24.38       23.77      1.59 o
  -1  -9  11       57.47       52.23      2.00 o
   0  -9  11       88.78       90.86      3.06 o
   1  -9  11      487.72      512.12      8.12 o
   2  -9  11       55.60       60.46      6.10 o
  -5  -8  11        0.95        0.44      1.77 o
  -4  -8  11      274.45      284.82      3.97 o
  -3  -8  11       61.70       66.61      2.19 o
  -2  -8  11       10.27       10.34      1.28 o
  -1  -8  11      596.60      604.72      5.60 o
   0  -8  11       16.48       15.44      1.03 o
   1  -8  11      170.46      152.78      2.00 o
   2  -8  11       93.64       89.88      2.17 o
   3  -8  11      325.37      312.74      7.64 o
  -6  -7  11       21.04       22.54      1.70 o
  -5  -7  11      557.65      578.62      5.51 o
  -4  -7  11       26.25       26.06      1.67 o
  -3  -7  11      431.98      448.98      4.58 o
  -2  -7  11       14.85       13.11      1.27 o
  -1  -7  11      141.72      133.82      1.84 o
   0  -7  11      512.58      517.81      3.36 o
   1  -7  11        0.93        0.77      0.86 o
   2  -7  11       39.29       38.68      1.47 o
   3  -7  11      462.08      437.51      7.98 o
  -6  -6  11       29.98       27.89      1.85 o
  -5  -6  11      197.29      201.72      3.38 o
  -4  -6  11       57.78       54.08      1.89 o
  -3  -6  11       65.08       62.35      2.01 o
  -2  -6  11       67.85       67.94      1.97 o
  -1  -6  11      218.63      232.28     21.73 o
   0  -6  11      241.32      243.01      2.30 o
   1  -6  11       60.81       54.55      1.26 o
   2  -6  11      814.36      857.12      4.13 o
   3  -6  11      110.58      115.69      2.71 o
   4  -6  11      141.05      146.68      3.13 o
  -7  -5  11       79.09       85.25     11.76 o
  -6  -5  11      155.37      190.64      3.35 o
  -5  -5  11       37.35       40.77      1.72 o
  -4  -5  11      208.65      215.06      3.24 o
  -3  -5  11      193.82      198.91      3.02 o
  -2  -5  11        1.40        0.99      1.72 o
  -1  -5  11       31.23       30.09      1.03 o
   0  -5  11        6.89        5.97      0.79 o
   1  -5  11     1261.26     1319.40     11.93 o
   2  -5  11      436.03      422.61      4.67 o
   3  -5  11       75.79       72.96      2.29 o
   4  -5  11      942.77     1031.88      7.61 o
  -7  -4  11      452.27      488.33      5.19 o
  -6  -4  11       30.05       28.41      1.76 o
  -5  -4  11      178.04      176.71      3.02 o
  -4  -4  11       50.11       50.67      1.84 o
  -3  -4  11        3.90        3.92      1.16 o
  -2  -4  11     3817.19     4198.51     62.22 o
  -1  -4  11       95.60       86.47      1.43 o
   0  -4  11       59.52       58.44      1.93 o
   1  -4  11      250.83      248.27      2.17 o
   2  -4  11        7.46        5.21      1.39 o
   3  -4  11      239.58      262.56      3.80 o
   4  -4  11      121.85      124.90      2.90 o
  -7  -3  11       24.62       26.95      1.77 o
  -6  -3  11       75.58       82.76      2.36 o
  -5  -3  11        3.33        2.39      1.26 o
  -4  -3  11       43.19       40.05      1.77 o
  -3  -3  11      579.17      607.07      4.94 o
  -2  -3  11     1903.90     2018.64     22.08 o
  -1  -3  11       16.85       11.70      1.31 o
   0  -3  11      368.05      345.17      7.96 o
   1  -3  11       54.73       47.97      1.15 o
   2  -3  11        1.10        1.50      1.15 o
   3  -3  11      148.51      152.77      3.02 o
  -7  -2  11        0.05        0.35      1.54 o
  -6  -2  11     1170.70     1313.54      8.02 o
  -5  -2  11       19.75       20.01      1.42 o
  -4  -2  11       65.53       65.14      2.00 o
  -3  -2  11      835.25      854.99      5.81 o
  -2  -2  11       18.43       16.64      0.84 o
  -1  -2  11       84.27       69.57      1.07 o
   0  -2  11       21.50       18.07      1.07 o
   1  -2  11       21.96       26.22      1.46 o
   2  -2  11     1994.63     2115.63      9.83 o
   3  -2  11        0.89        0.13      1.46 o
  -7  -1  11        1.75        3.39      1.49 o
  -6  -1  11      142.74      152.10      2.98 o
  -5  -1  11        7.48        8.56      1.34 o
  -4  -1  11      583.37      579.93      3.11 o
  -3  -1  11       67.90       67.15      1.24 o
  -2  -1  11       11.43        8.97      0.63 o
  -1  -1  11       29.90       25.90      0.77 o
   0  -1  11       72.11       75.93      1.13 o
   1  -1  11        5.85        3.43      0.92 o
   2  -1  11      363.64      377.87      7.03 o
   3  -1  11       80.96       81.94      2.34 o
  -5   0  11      187.86      192.86      3.19 o
  -4   0  11      169.40      171.65      1.91 o
  -3   0  11       55.79       52.54      1.18 o
  -2   0  11     1033.20     1115.91     14.39 o
  -1   0  11      134.68      134.90      1.39 o
   0   0  11       17.43       11.09      0.87 o
   1   0  11      420.29      409.10      7.80 o
   2   0  11        6.75        5.91      1.05 o
  -4   1  11       12.04       11.96      1.16 o
  -3   1  11       95.50       84.24      2.03 o
  -2   1  11       40.79       45.35      1.90 o
  -1   1  11       85.84       84.79      1.47 o
   0   1  11        0.45        1.74      0.93 o
   1   1  11        2.32        1.97      1.03 o
   2   1  11      165.09      176.45      2.62 o
  -4   2  11       80.11       84.25      2.09 o
  -3   2  11      623.68      603.24      5.07 o
  -2   2  11       78.19       72.10      2.10 o
  -1   2  11      451.39      443.64      4.75 o
   0   2  11        6.80        5.92      1.42 o
   1   2  11      140.87      139.77      2.04 o
  -4   3  11       51.76       53.08      1.89 o
  -3   3  11        1.16        1.12      1.46 o
  -2   3  11      445.54      453.07      4.85 o
  -1   3  11       17.64       18.80      1.67 o
  -3  -9  12      114.63      117.86      2.83 o
  -2  -9  12       38.46       36.72      1.90 o
   0  -9  12        2.73        1.17      1.07 o
   1  -9  12      134.98      126.02      1.98 o
  -4  -8  12      534.28      607.74      5.82 o
  -3  -8  12        0.32        0.64      1.39 o
  -2  -8  12      912.58      966.07      6.94 o
  -1  -8  12      287.82      307.16     10.12 o
   0  -8  12       21.31       20.89      1.12 o
   1  -8  12      160.03      153.09      2.14 o
   2  -8  12        0.15       -0.19      1.01 o
  -5  -7  12      249.63      266.20      4.00 o
  -4  -7  12       74.37       77.64      2.37 o
  -3  -7  12      189.84      185.50      3.27 o
  -2  -7  12        7.55        4.12      1.38 o
  -1  -7  12        0.37       -0.13      0.97 o
   0  -7  12      714.04      750.52     10.39 o
   1  -7  12       25.75       25.27      2.54 o
   2  -7  12      213.47      209.89      4.52 o
  -6  -6  12      381.30      411.01      4.95 o
  -5  -6  12      209.19      223.44      3.61 o
  -4  -6  12       31.91       29.20      1.68 o
  -3  -6  12       63.46       54.49      2.00 o
  -2  -6  12        3.38        2.62      1.22 o
  -1  -6  12       36.00       35.40      2.10 o
   0  -6  12      622.26      634.30      4.24 o
   1  -6  12        3.80        3.63      0.93 o
   2  -6  12       69.46       73.16      2.27 o
  -6  -5  12       17.70       17.35      1.74 o
  -5  -5  12       96.35      101.95      2.64 o
  -4  -5  12     1910.64     2070.10      9.89 o
  -3  -5  12      290.12      292.67      3.78 o
  -2  -5  12      342.63      323.78      2.74 o
  -1  -5  12      368.33      365.13      4.21 o
   0  -5  12        0.05       -0.32      0.89 o
   1  -5  12        4.38        4.32      0.90 o
   2  -5  12       12.28       10.85      1.37 o
  -6  -4  12        0.05       -1.49      1.52 o
  -5  -4  12       36.15       33.13      1.86 o
  -4  -4  12      463.36      496.44      4.90 o
  -3  -4  12      716.23      730.73      5.70 o
  -2  -4  12       91.08       97.42      1.61 o
  -1  -4  12        2.79        2.04      0.88 o
   0  -4  12      173.18      165.91      1.93 o
   1  -4  12       10.92       12.23      0.86 o
   2  -4  12        3.84        4.10      1.50 o
  -6  -3  12       20.97       21.74      1.65 o
  -5  -3  12      375.85      393.99      4.54 o
  -4  -3  12        0.93        0.01      1.34 o
  -3  -3  12        4.94        4.92      1.23 o
  -2  -3  12       50.80       42.62      1.19 o
  -1  -3  12       32.60       25.99      2.16 o
   0  -3  12      145.56      132.25      2.15 o
   1  -3  12       16.97       17.45      1.52 o
   2  -3  12      116.26      107.97      2.66 o
  -6  -2  12       95.20      101.32      2.71 o
  -5  -2  12       10.54       10.90      1.54 o
  -4  -2  12      556.82      601.22      5.33 o
  -3  -2  12        5.68        9.26      1.27 o
  -2  -2  12       15.74       15.90      0.92 o
  -1  -2  12       45.85       51.63      1.21 o
   0  -2  12        0.12        0.84      0.91 o
   1  -2  12      518.70      541.63      5.16 o
   2  -2  12      642.93      675.90      5.95 o
  -6  -1  12       45.22       43.56      1.98 o
  -5  -1  12      364.74      369.79      4.45 o
  -4  -1  12       48.04       49.77      1.90 o
  -3  -1  12       25.29       24.67      3.33 o
  -2  -1  12      952.43      973.91      3.61 o
  -1  -1  12       71.14       62.28      1.44 o
   0  -1  12       50.91       44.56      1.91 o
   1  -1  12       77.08       79.74      1.64 o
  -4   0  12        8.31        7.47      1.48 o
  -3   0  12      433.24      469.59      3.16 o
  -2   0  12      752.36      783.96     16.94 o
  -1   0  12        7.30        6.17      1.39 o
   0   0  12      954.40     1010.63     19.36 o
   1   0  12      340.78      375.62      3.52 o
  -3   1  12      986.69     1013.28      6.56 o
  -2   1  12       23.55       21.25      1.47 o
  -1   1  12      180.37      170.02      2.37 o
  -2  -8  13       23.61       21.27      1.79 o
  -1  -8  13       24.49       20.99      1.15 o
  -3  -7  13       41.19       38.67      1.99 o
  -2  -7  13      134.33      133.52      2.84 o
  -1  -7  13      230.32      235.93      2.57 o
   0  -7  13     1035.56     1099.93     22.16 o
  -4  -6  13      480.55      482.61      5.16 o
  -3  -6  13       31.30       29.56      1.74 o
  -2  -6  13        0.12        0.73      1.45 o
  -1  -6  13      263.05      270.57      2.97 o
   0  -6  13       10.66       10.18      1.03 o
   1  -6  13        8.77        5.82      1.09 o
  -5  -5  13      285.70      312.27      4.31 o
  -4  -5  13     1629.99     1880.73      9.84 o
  -3  -5  13       40.55       37.89      1.77 o
  -2  -5  13      356.45      376.88      3.85 o
  -1  -5  13      333.15      355.09      4.05 o
   0  -5  13        0.72       -0.34      0.96 o
   1  -5  13      558.43      619.12      5.88 o
  -5  -4  13        3.00        4.04      1.46 o
  -4  -4  13      161.90      168.57      3.15 o
  -3  -4  13        2.35        1.69      1.33 o
  -2  -4  13        8.30        7.39      0.98 o
  -1  -4  13       10.18       13.35      1.02 o
   0  -4  13      289.40      303.39      2.68 o
   1  -4  13        0.47        0.12      1.46 o
  -5  -3  13      316.06      344.53      4.45 o
  -4  -3  13       75.48       71.59      2.23 o
  -3  -3  13       21.96       22.81      1.58 o
  -2  -3  13        0.10       -0.01      0.96 o
  -1  -3  13       89.20      102.64      1.68 o
   0  -3  13     1710.36     1832.55      9.58 o
  -5  -2  13        2.30        0.40      1.64 o
  -4  -2  13      275.11      284.47      3.93 o
  -3  -2  13       37.06       35.92      1.74 o
  -2  -2  13        4.32        3.32      0.97 o
  -1  -2  13       75.37       74.63      1.47 o
   0  -2  13       10.44       10.59      1.41 o
  -4  -1  13      200.73      219.42      3.56 o
  -3  -1  13       32.14       30.74      1.65 o
  -2  -1  13       12.78        9.94      0.82 o
  -1  -1  13      340.06      360.52      4.72 o
 
